# Supplementary material for: Blood DNA Methylation Signature for Incident Dementia: Evidence from Longitudinal Cohorts
Source: medRxiv. 2024 Nov 26:2024.11.03.24316667. Preprint. [Version 2] doi: 10.1101/2024.11.03.24316667 (PMC11623760; doi:10.1101/2024.11.03.24316667)
Supplement: Supplement 2 [file media-2.xlsx]

## Sheet: S1
	Supplementary Table 1 Pre-processing of DNA methylation samples and probes in Framingham Exam 9 (FHS9) and ADNI datasets.
	Quality control (QC) step	FHS9	ADNI
	Probes QC	number of probes
	(a) total number of probes before normalization	866091	866836
	(b) select probes with detection P < 0.01 select in ≥ 90% samples	864323	865906
	(c) select probes that start with "cg"	861391	862974
	(d) exclude probes on X and Y chromosomes, exclude SNPs with MAF greater than 0.01 in the last 5 bp of the probe, exclude cross-hybridizing probes	776362	777308
	(e) common probes in both cohorts	776146	776146
		number of samples
	Samples QC	FHS9	ADNI
	(a) total number of DNA methylation samples	1253	1695
	(b) select samples with bisulfite conversion rate ≥ 0.85	1252	1670
	(c) exclude DNA methylation samples with unmatched sex	1252	1667
	(d) select samples within 3 standard deviations from mean of PC1 and PC2	1236	1643
	(e) exclude samples from subjects with dementia at baseline	926	216
	(f) including only non-Hispanic white subjects	907	216

## Sheet: S2
	Supplementary Table 2 Estimates of inflation and bias in the blood samples analysis of Framingham study offspring cohort at Exam 9 (FHS9) and ADNI cohorts. The bacon approach (PMID: 28129774) was implemented using the R package bacon. Conventional approach for inflation estimate is based on the method described in Devlin and Roeder (PMID: 11315092).
		Before correction			After bacon-correction
	Cohort	Inflation estimates		bias estimate	Inflation estimates		bias estimate
		conventional approach	bacon approach	bacon approach	conventional approach	bacon approach	bacon approach
	FHS9	1.424	1.176	-0.00883	1.03	1.007	0.000678
	ADNI	1.005	0.986	0.041	1.029	1	-0.0006183

## Sheet: S3
	Supplementary Table 3 A total of 44 CpGs were significantly associated with risk of dementia in the meta-alysis of blood samples in ADNI and Framingham Exam 9 (FHS9) datasets at 5% FDR. Inverse-variance weighted fixed-effects meta-alysis models were used to combine cohort-specific results from cox regression models that included covariate variables age, sex, and immune cell-type proportions. Haza…
	CpG	Chr	Position	Meta-alysis						FHS9				ADNI				Annotations
				Estimate	StdErr	HR	pValue	FDR	Direction	Estimate	StdErr	HR	pValue	Estimate	StdErr	HR	pValue	GREAT_annotation	UCSC_RefGene_name	UCSC_RefGene_Group	UCSC_Relation_to_Island	nasser_enhancer_cell_type	nasser_is_enhancer	PMID
	cg00347662	chr14	105735897	-0.839117	0.174997	0.432092	1.62643e-06	0.0284245	--	-0.775457	0.294133	0.460493	0.00837876	-0.873998	0.217724	0.41728	5.96339e-05	PACS2 (-45184);BTBD6 (+20987)	BRF1;BRF1;BRF1;BRF1;BRF1	Body;Body;Body;Body;Body	N_Shelf		0
	cg00622597	chr1	234543823	-0.322384	0.0702517	0.72442	4.45405e-06	0.0411547	--	-0.279402	0.0734764	0.756236	0.000143177	-0.780079	0.239769	0.45837	0.00114009	COA6 (+34395);TARBP1 (+71026)	TARBP1	Body	OpenSea		0
	cg01152374	chr15	69817071	-0.65412	0.146282	0.519899	7.7624e-06	0.0495485	--	-0.451957	0.189371	0.636382	0.0170043	-0.953226	0.230343	0.385495	3.4991e-05	RPLP1 (+71949);TLE3 (+573444)			OpenSea		0
	cg01196219	chr8	135475961	-0.446266	0.0964647	0.640014	3.72418e-06	0.039596	--	-0.462376	0.189628	0.629785	0.0147553	-0.440641	0.112046	0.643624	8.39983e-05	ST3GAL1 (-891779);ZFAT (+249320)			N_Shore		0
	cg01389506	chr12	109203581	-0.847957	0.174859	0.428289	1.2385e-06	0.02598	--	-0.704965	0.224321	0.494126	0.00167422	-1.06939	0.279149	0.343218	0.00012768	CORO1C (-78210);SSH1 (+47785)	SSH1;SSH1;SSH1	Body;Body;Body	OpenSea		0	37149695
	cg01768868	chr17	38613760	-0.389492	0.0852205	0.677401	4.86782e-06	0.0434264	--	-0.240413	0.103269	0.786303	0.0199112	-0.707745	0.150886	0.492754	2.72398e-06	IGFBP4 (+14048);TNS4 (+44089)	IGFBP4	3'UTR	OpenSea		0
	cg02233558	chr5	127418922	0.347239	0.0748808	1.41515	3.53132e-06	0.039314	++	0.352631	0.0875945	1.42281	5.6802e-05	0.332602	0.144317	1.39459	0.0211856	SLC12A2 (-536)	SLC12A2;FLJ33630	TSS1500;TSS200	Island		0
	cg03236725	chr15	92396240	0.412772	0.0848465	1.511	1.145e-06	0.0246858	++	0.37925	0.0985221	1.46119	0.00011841	0.509003	0.166929	1.66363	0.00229435	SLCO3A1 (-685)	SLCO3A1;SLCO3A1	TSS1500;TSS1500	Island	iPS_DF_19.11_Cell_Line-Roadmap;H7;astrocyte-ENCODE;CD4-positive_helper_T_cell-Corces2016;THP-1_monocyte-VanBortle2017	1	33257653
	cg03826463	chr3	186211670	-0.246517	0.0535947	0.781518	4.23184e-06	0.0408342	--	-0.234225	0.0551797	0.791184	2.18822e-05	-0.45132	0.22523	0.636787	0.0450897	DGKG (-131645);CRYGS (+52821)			OpenSea		0	37149695
	cg04204972	chr12	6747563	-0.564722	0.121112	0.568518	3.11934e-06	0.0372471	--	-0.541381	0.15152	0.581944	0.000352904	-0.606021	0.201548	0.545517	0.00263984	LPAR5 (-1951)	ACRBP	Body	OpenSea	CD19-positive_B_cell-Roadmap;dendritic_cell_treated_with_Lipopolysaccharide_100_ng-mL_for_1_hour-Garber2017;B_cell-ENCODE;megakaryocyte-erythroid_progenitor-Corces2016;THP_pmaLPS_ATAC_48h;dendritic_cell_treated_with_Lipopolysaccharide_100_ng-mL_for_30_minute-Garber2017;OCI-LY7-ENCODE;CD34-positive_mobilized-Roadmap;CD14-positive_monocytes-Roadmap;CD14-positive_monocyte-ENCODE;dendritic_cell_treat…	1
	cg04220579	chr7	915756	0.358614	0.0733704	1.43134	1.02008e-06	0.0239919	++	0.362732	0.0868984	1.43725	2.99015e-05	0.34839	0.136928	1.41678	0.0109489	GET4 (-433)	C7orf20	TSS1500	Island		0
	cg04920270	chr11	112832249	0.482691	0.106146	1.62043	5.43027e-06	0.0450743	++	0.440132	0.146872	1.55291	0.00272913	0.529226	0.153578	1.69762	0.000569008	NCAM1 (+92)	NCAM1;NCAM1;NCAM1;NCAM1;NCAM1;NCAM1	1stExon;5'UTR;5'UTR;1stExon;5'UTR;1stExon	N_Shore		0
	cg06059043	chr16	559311	-0.379485	0.0693948	0.684214	4.53885e-08	0.0148423	--	-0.421285	0.0943915	0.656203	8.07589e-06	-0.330319	0.102372	0.718695	0.00125244	CAPN15 (-18545);RAB11FIP3 (+83693)	RAB11FIP3;RAB11FIP3	Body;Body	N_Shore	bipolar_neuron_from_iPSC-ENCODE;THP-1_macrophage-VanBortle2017	1
	cg06059345	chr1	161654727	-0.293103	0.0598931	0.745945	9.89236e-07	0.0239919	--	-0.276968	0.0616376	0.758079	7.00638e-06	-0.566099	0.253538	0.567736	0.0255625	FCRLA (-22035);FCGR2B (+21777)	RPL31P11	Body	OpenSea		0
	cg07931783	chr6	49431133	0.581175	0.113985	1.78814	3.42027e-07	0.0171851	++	0.54646	0.125329	1.72713	1.29937e-05	0.747326	0.274185	2.11135	0.00641792	MUT (-230);CENPQ (+43)	CENPQ;MUT;CENPQ	5'UTR;TSS200;1stExon	Island		0	37149695
	cg08428486	chr7	140452281	-0.4851	0.104693	0.615636	3.59459e-06	0.039314	--	-0.424607	0.116639	0.654027	0.000272282	-0.735861	0.237478	0.479093	0.00194402	NDUFB2 (+55811);BRAF (+172283)	BRAF	Body	OpenSea		0	33257653;33257653
	cg08894532	chr19	8582606	0.391315	0.0875101	1.47892	7.76144e-06	0.0495485	++	0.414599	0.102879	1.51376	5.57805e-05	0.330377	0.166436	1.39149	0.0471436	ZNF414 (-3563)			S_Shelf	T-cell-ENCODE;CD56-positive_tural_killer_cells-Roadmap;CD14-positive_monocyte-ENCODE;CD14-positive_monocytes-Roadmap;CD3-positive_T_cell-Roadmap;dendritic_cell_treated_with_Lipopolysaccharide_100_ng-mL_for_2_hour-Garber2017;dendritic_cell_treated_with_Lipopolysaccharide_100_ng-mL_for_1_hour-Garber2017;CD14-positive_monocyte-Novakovic2016;CD14-positive_monocyte_treated_with_BG_4h-Novakovic2016;CD4…	1
	cg09015682	chr2	196363897	-0.628507	0.127157	0.533387	7.70179e-07	0.0221397	--	-0.637622	0.160653	0.528548	7.21904e-05	-0.61322	0.208055	0.541604	0.00320471	SLC39A10 (-157574)			OpenSea		0
	cg09509622	chr20	16555633	0.287696	0.063905	1.33335	6.73364e-06	0.0483649	++	0.275117	0.0672259	1.31668	4.26895e-05	0.40567	0.205869	1.50031	0.0487785	KIF16B (-1556)			Island	H1_Derived_Neurol_Progenitor_Cultured_Cells-Roadmap;induced_pluripotent_stem_cell-ENCODE;CD3-positive_T_cell-Roadmap;H1-hESC-Roadmap;OCI-LY7-ENCODE;CD8-positive_alpha-beta_T_cell-ENCODE;T-cell-ENCODE;CD56-positive_tural_killer_cells-Roadmap;GM12878-Roadmap;endothelial_cell_of_umbilical_vein-Roadmap;B_cell-ENCODE;K562-Roadmap;CD19-positive_B_cell-Roadmap;CD4-positive_helper_T_cell-ENCODE;H7;H9-Roa…	1
	cg09644562	chr6	140141165	-0.539156	0.120057	0.58324	7.09421e-06	0.0489852	--	-0.536956	0.160166	0.584525	0.000800889	-0.541978	0.181377	0.581596	0.00280689	CITED2 (-445409)			OpenSea		0
	cg10156217	chr14	50362354	0.615243	0.135808	1.85011	5.89178e-06	0.0461907	++	0.524962	0.153203	1.69039	0.000611259	0.946455	0.293442	2.57656	0.00125816	ARF6 (+2545);VCPKMT (+220921)	ARF6	3'UTR	S_Shore	GM12878-Roadmap	1
	cg11078994	chr15	102264765	0.432663	0.0925177	1.54136	2.91748e-06	0.0359426	++	0.417524	0.0991712	1.5182	2.55213e-05	0.534262	0.256913	1.70619	0.0375676	TARSL2 (+42)	TARSL2	TSS200	S_Shore		0
	cg11269558	chr14	58765087	0.289773	0.063787	1.33612	5.55079e-06	0.0450743	++	0.453856	0.109641	1.57437	3.4813e-05	0.205821	0.0784254	1.22853	0.00867956	ARID4A (-16)	ARID4A;ARID4A;ARID4A;PSMA3-AS1;PSMA3-AS1	TSS200;TSS200;TSS200;TSS1500;TSS1500	S_Shore		0
	cg12077772	chr21	34542762	-0.292627	0.0627003	0.746301	3.05532e-06	0.0370528	--	-0.315449	0.0933001	0.729461	0.000722185	-0.273831	0.0846701	0.760461	0.0012203	IFR2 (-59517);OLIG1 (+100313)	C21orf54	TSS1500	OpenSea		0
	cg13259821	chr2	190305888	0.429931	0.0827459	1.53715	2.03837e-07	0.0164319	++	0.408134	0.0884122	1.50401	3.90716e-06	0.583821	0.234915	1.79288	0.0129462	WDR75 (-271)	WDR75	TSS1500	N_Shore		0	33257653
	cg13417331	chr12	26111702	0.436175	0.0971529	1.54678	7.13666e-06	0.0489852	++	0.420363	0.106998	1.52251	8.54133e-05	0.510425	0.231865	1.666	0.0277086	RASSF8 (-289)	RASSF8-AS1;RASSF8;RASSF8;RASSF8-AS1	Body;TSS1500;TSS1500;TSS1500	OpenSea		0
	cg13801712	chr1	39325720	0.447304	0.093625	1.56409	1.77388e-06	0.0289778	++	0.462661	0.106384	1.5883	1.36772e-05	0.394553	0.197168	1.48372	0.0453823	RRAGC (-226)	RRAGC	TSS1500	Island		0
	cg13919506	chr9	131535850	-0.550485	0.114562	0.57667	1.54666e-06	0.0284245	--	-0.558514	0.129141	0.572058	1.52646e-05	-0.520822	0.248207	0.594032	0.0358751	ZER1 (-1679)			S_Shore		0
	cg14559537	chr13	77430364	-0.746315	0.155629	0.47411	1.62292e-06	0.0284245	--	-0.695226	0.189602	0.498962	0.000245641	-0.851818	0.272466	0.426639	0.00177001	KCTD12 (+30161)			OpenSea		0
	cg14575169	chr21	46339550	0.701844	0.150686	2.01747	3.19843e-06	0.0375693	++	0.967943	0.283393	2.63252	0.000636542	0.596956	0.177923	1.81658	0.000793266	PTTG1IP (-45799);ITGB2 (+9238)	ITGB2-AS1;ITGB2-AS1;ITGB2-AS1;ITGB2-AS1;ITGB2-AS1;ITGB2-AS1;ITGB2;ITGB2;ITGB2	TSS1500;TSS1500;TSS1500;TSS1500;TSS1500;TSS1500;5'UTR;5'UTR;5'UTR	OpenSea	tural_killer_cell-Corces2016;CD14-positive_monocyte_treated_with_BG_1h-Novakovic2016;CD14-positive_monocyte_treated_with_LPS_4h-Novakovic2016;CD14-positive_monocyte_treated_with_BG_d6-Novakovic2016;CD4-positive_helper_T_cell-Corces2016;T-cell-ENCODE;CD3-positive_T_cell-Roadmap;CD8-positive_alpha-beta_T_cell-Corces2016;THP_pmaLPS_ATAC_2h;CD14-positive_monocyte_treated_with_LPS_d1-Novakovic2016;CD1…	1
	cg16379337	chr7	115850450	0.298804	0.0660477	1.34824	6.0665e-06	0.0466187	++	0.282791	0.0685454	1.32683	3.69765e-05	0.506589	0.246919	1.65962	0.0402048	TES (-97)	TES	TSS200	Island		0
	cg16566718	chr12	74932416	0.537434	0.112429	1.71161	1.75117e-06	0.0289778	++	0.47564	0.131598	1.60904	0.0003011	0.704417	0.216328	2.02267	0.00112896	ATXN7L3B (+866)	ATXN7L3B;ATXN7L3B	1stExon;3'UTR	S_Shore	THP-1_macrophage-VanBortle2017;Jurkat_anti-CD3_PMA_4hr-Engreitz;GM12878-Roadmap;THP_pmaLPS_ATAC_48h;THP_pmaLPS_ATAC_120h;CD8-positive_alpha-beta_T_cell-Corces2016;CD4-positive_helper_T_cell-Corces2016;CD14-positive_monocyte_treated_with_BG_1h-Novakovic2016;CD14-positive_monocyte_treated_with_RPMI_4h-Novakovic2016;THP1-Engreitz;THP_pmaLPS_ATAC_0h;CD19-positive_B_cell-Roadmap;CD14-positive_monocyte…	1
	cg16677191	chr5	95159423	0.757053	0.158822	2.13198	1.8729e-06	0.0294912	++	0.794866	0.253809	2.21414	0.00173769	0.732717	0.203612	2.08073	0.00031995	GLRX (-1006)	GLRX;GLRX	TSS1500;TSS1500	OpenSea	induced_pluripotent_stem_cell-ENCODE;CD14-positive_monocyte-ENCODE;CD14-positive_monocyte_treated_with_BG_d6-Novakovic2016;H7;endothelial_cell_of_umbilical_vein-Roadmap;CD4-positive_helper_T_cell-ENCODE;K562-Roadmap;astrocyte-ENCODE;CD14-positive_monocytes-Roadmap;iPS_DF_19.11_Cell_Line-Roadmap;CD14-positive_monocyte_treated_with_LPS_d6-Novakovic2016;THP_pmaLPS_ATAC_120h;THP_pmaLPS_ATAC_1h;THP_pm…	1
	cg16838301	chr11	66384437	0.396043	0.081299	1.48593	1.1079e-06	0.0245683	++	0.35002	0.088548	1.4191	7.7216e-05	0.643103	0.20516	1.90238	0.00172068	RBM14-RBM4 (+341);RBM14 (+385)	RBM14;RBM14-RBM4;RBM14-RBM4;RBM14;RBM14	1stExon;1stExon;1stExon;1stExon;1stExon	Island		0
	cg17439089	chr8	103715127	-0.455443	0.0962597	0.634167	2.22977e-06	0.0320487	--	-0.379498	0.10357	0.684205	0.000248143	-0.937154	0.260843	0.391741	0.000327149	KLF10 (-46998);AZIN1 (+161838)			OpenSea		0
	cg18522432	chr3	136701120	1.11953	0.238218	3.06341	2.60657e-06	0.0348806	++	1.37328	0.320747	3.94827	1.8564e-05	0.807385	0.355746	2.24204	0.0232345	SOX14 (-782459);IL20RB (+24414)	IL20RB	Body	OpenSea		0	37149695
	cg18806266	chr6	41507480	-0.555976	0.124434	0.573512	7.89441e-06	0.0495485	--	-0.592858	0.151379	0.552745	8.98854e-05	-0.479132	0.218506	0.619321	0.0283244	FOXP4 (-6684);NCR2 (+203954)	FOXP4-AS1;FOXP4-AS1;FOXP4-AS1	Body;Body;Body	OpenSea		0	37038196;36109771
	cg19011876	chr1	230344452	-0.685652	0.133616	0.503762	2.87446e-07	0.0171851	--	-0.644013	0.164668	0.525181	9.19267e-05	-0.765913	0.228618	0.464909	0.000807558	GALNT2 (+141497);PGBD5 (+168939)	GALNT2;GALNT2	Body;Body	OpenSea		0
	cg21119962	chr1	246670217	0.411241	0.0920706	1.50869	7.94784e-06	0.0495485	++	0.398246	0.103653	1.48921	0.000121973	0.459834	0.200441	1.58381	0.0217843	SMYD3 (+302)	SMYD3	Body	Island	Karpas-422-ENCODE;T-cell-ENCODE;OCI-LY7-ENCODE;megakaryocyte-erythroid_progenitor-Corces2016;CD56-positive_tural_killer_cells-Roadmap;CD4-positive_helper_T_cell-ENCODE;H1_Derived_Neurol_Progenitor_Cultured_Cells-Roadmap;CD4-positive_helper_T_cell-Corces2016;CD8-positive_alpha-beta_T_cell-Corces2016;tural_killer_cell-Corces2016;CD3-positive_T_cell-Roadmap;THP-1_monocyte-VanBortle2017;H1-hESC-Roadm…	1
	cg21869590	chr3	58109017	-0.329843	0.0703751	0.719036	2.77333e-06	0.0358751	--	-0.300678	0.0758965	0.740316	7.44232e-05	-0.508698	0.187948	0.601278	0.00679778	DSE1L3 (+91381);FLNB (+114891)	FLNB;FLNB;FLNB;FLNB	Body;Body;Body;Body	N_Shore		0
	cg22331671	chr5	141362962	-0.360258	0.0800654	0.697496	6.80986e-06	0.0483649	--	-0.3279	0.0895605	0.720435	0.000251021	-0.489047	0.178676	0.613211	0.00619911	RNF14 (+14359);GNPDA1 (+29397)	RNF14;RNF14;RNF14;RNF14;RNF14;RNF14;RNF14;RNF14;RNF14;RNF14;RNF14;RNF14	ExonBnd;ExonBnd;ExonBnd;ExonBnd;ExonBnd;ExonBnd;Body;Body;Body;Body;Body;Body	OpenSea		0
	cg24327461	chr21	45661066	0.368765	0.0665253	1.44595	2.96924e-08	0.0148423	++	0.359734	0.0706944	1.43295	3.60766e-07	0.438633	0.196625	1.55059	0.0256937	ICOSLG (-239)	ICOSLG	TSS1500	Island		0
	cg25045175	chr21	43293750	-0.715941	0.155621	0.488732	4.21427e-06	0.0408342	--	-0.706745	0.247069	0.493247	0.00422946	-0.721988	0.200363	0.485785	0.000314072	RIPK4 (-106485);PRDM15 (+5841)	PRDM15;PRDM15;PRDM15;PRDM15;PRDM15	Body;Body;Body;Body;Body	OpenSea		0	36109771;36109771
	cg27044052	chr15	61055914	-0.71209	0.143118	0.490618	6.5067e-07	0.0202006	--	-0.78618	0.177291	0.455582	9.23296e-06	-0.57349	0.242487	0.563555	0.0180281	RORA (-136253)	RORA	Body	OpenSea		0

## Sheet: S4
	Supplementary Table 4 Differentially methylated regions (DMRs) associated with incident dementia. The P-values from meta-analysis of FHS9 and ADNI datasets were used as input for the comb-p software. A total of 44 DMRs had consistent direction of changes in all the CpGs within the DMR, uncorrected P-value < 10-5, and Sidak multiple comparison adjusted P-value less than 0.05. Annotations include t…
	DMR	width	n_probes	P-value	Sidak-P	direction	cpgs_in_region	UCSC_RefGene_Name	GREAT_annotation	UCSC_RefGene_Group	Relation_to_Island	enhancer_cell_types	nasser_is_enahncer	PMID
	chr1:104615589-104615610	22	3	6.642e-08	0.002452	---	cg23110137,cg07323155,cg01394944	LOC100129138	AMY1C (+322571)	TSS200	OpenSea		0
	chr1:170501645-170501865	221	4	2.728e-07	0.0009618	++++	cg22068764,cg10185029,cg22101863,cg24922507	GORAB;LOC101928650	GORAB (+485)	Body;TSS200	OpenSea		0
	chr1:2461610-2461930	321	8	2.777e-06	0.006712	++++++++	cg10005581,cg20430847,cg09827752,cg17755964,cg01116067,cg18040786,cg06839900,cg15923947	HES5	PANK4 (-3731);HES5 (-86)	1stExon;5'UTR;TSS1500;TSS200	Island		0	36109771;35982059;33257653
	chr1:45965449-45966116	668	10	7.448e-15	8.656e-12	++++++++++	cg04700938,cg13848568,cg00081251,cg09323228,cg27393325,cg27487262,cg22536808,cg14836864,cg03108114,cg15896098	CCDC163P;MMACHC	MMACHC (+57)	1stExon;5'UTR;Body;TSS1500;TSS200	Island;N_Shore;S_Shore		0	37149695;36109771
	chr1:6187886-6188137	252	4	7.337e-07	0.002266	++++	cg25143235,cg15205435,cg12135344,cg00389386	CHD5	CHD5 (+52172);KCNAB2 (+82030)	Body	Island		0
	chr1:78470417-78470641	225	6	2.179e-06	0.007521	++++++	cg09148021,cg08569138,cg01784199,cg24795785,cg14344766,cg21968580	DNAJB4	DNAJB4 (-9)	1stExon;5'UTR;TSS1500;TSS200	OpenSea	H9-Roadmap,T-cell-ENCODE,OCI-LY7-ENCODE,B_cell-ENCODE,CD56-positive_tural_killer_cells-Roadmap,astrocyte-ENCODE,CD3-positive_T_cell-Roadmap,iPS_DF_19.11_Cell_Line-Roadmap,H1-hESC-Roadmap,GM12878-Roadmap,dendritic_cell_treated_with_Lipopolysaccharide_100_ng-mL_for_2_hour-Garber2017,MM.1S-ENCODE,CD14-positive_monocyte_treated_with_LPS_1h-Novakovic2016,Karpas-422-ENCODE,H7,CD19-positive_B_cell-Roadm…	1
	chr10:27444699-27444906	208	3	2.404e-06	0.008975	+++	cg03183877,cg21244397,cg03554914	MASTL;YME1L1	YME1L1 (-1514);MASTL (+503)	Body;TSS1500	S_Shore	CD19-positive_B_cell-Roadmap,CD14-positive_monocyte_treated_with_LPS_1h-Novakovic2016,dendritic_cell_treated_with_Lipopolysaccharide_100_ng-mL_for_30_minute-Garber2017,MM.1S-ENCODE,erythroblast-Corces2016,THP1-Engreitz,CD4-positive_helper_T_cell-Corces2016,endothelial_cell_of_umbilical_vein-Roadmap,H9-Roadmap,CD8-positive_alpha-beta_T_cell-Corces2016,CD14-positive_monocyte_treated_with_LPS_d6-Nov…	1
	chr11:112037969-112038174	206	6	9.788e-07	0.003699	------	cg23831217,cg22399458,cg26710388,cg01041934,cg26312542,cg07809301	TEX12	IL18 (-3231);TEX12 (-24)	1stExon;5'UTR;TSS200	OpenSea		0
	chr11:112045941-112046161	221	6	5.122e-06	0.01791	++++++	cg23809118,cg03289681,cg02168558,cg06091177,cg19680332,cg10503334	BCO2	BCO2 (-139)	TSS1500;TSS200	OpenSea	CD56-positive_tural_killer_cells-Roadmap,H9-Roadmap,endothelial_cell_of_umbilical_vein-Roadmap,CD3-positive_T_cell-Roadmap,T-cell-ENCODE,CD19-positive_B_cell-Roadmap,OCI-LY7-ENCODE,CD34-positive_mobilized-Roadmap,CD14-positive_monocyte-ENCODE,CD14-positive_monocytes-Roadmap,CD14-positive_monocyte_treated_with_LPS_d6-Novakovic2016,CD14-positive_monocyte_treated_with_LPS_4h-Novakovic2016,CD14-posit…	1
	chr11:63448356-63448597	242	5	7.967e-07	0.002563	+++++	cg17372806,cg15832662,cg04111435,cg04582732,cg22339837	RTN3	RTN3 (-479)	TSS1500	N_Shore		0
	chr11:67417958-67418366	409	8	7.261e-09	1.381e-05	--------	cg11096993,cg01240599,cg04565008,cg06148175,cg00350199,cg25835179,cg04986336,cg23130075	ACY3	ACY3 (-32)	5'UTR;TSS1500;TSS200	OpenSea		0	36109771;35982059;37038196
	chr12:120763487-120763717	231	3	2.715e-06	0.009121	+++	cg07280387,cg22335246,cg20313400	PLA2G1B	PLA2G1B (+1990);SIRT4 (+23478)	Body	OpenSea	OCI-LY7-ENCODE,T-cell-ENCODE,CD3-positive_T_cell-Roadmap,CD56-positive_tural_killer_cells-Roadmap,erythroblast-Corces2016,Jurkat-Engreitz	1
	chr12:44152509-44152941	433	10	1.117e-10	2.006e-07	++++++++++	cg20424530,cg20460761,cg06659419,cg10045590,cg16627549,cg17840914,cg20461126,cg19003430,cg25294785,cg08992050	IRAK4;PUS7L	PUS7L (-164);IRAK4 (-33)	1stExon;5'UTR;TSS1500;TSS200	Island;S_Shore		0	33257653;37038196
	chr12:6747405-6747564	160	3	4.045e-07	0.001972	---	cg19345219,cg08495950,cg04204972	ACRBP	LPAR5 (-1871)	3'UTR;Body	OpenSea	CD19-positive_B_cell-Roadmap,dendritic_cell_treated_with_Lipopolysaccharide_100_ng-mL_for_1_hour-Garber2017,B_cell-ENCODE	1
	chr15:33486727-33487290	564	8	1.111e-07	0.0001531	++++++++	cg10307580,cg24788019,cg08272286,cg02882448,cg02320820,cg24854080,cg13038216,cg09155362	FMN1	FMN1 (-126923);RYR3 (-116169)	1stExon;5'UTR;TSS200	Island;N_Shore		0
	chr15:45028083-45028271	189	4	6.989e-07	0.002881	++++	cg22107533,cg05439368,cg15022400,cg10439456	TRIM69	C15orf43 (-220723);TRIM69 (+6991)	TSS1500	OpenSea		0	35982059; 36109771
	chr15:76136386-76136476	91	3	3.64e-07	0.003135	+++	cg15899410,cg06620762,cg23406439	UBE2Q2	UBE2Q2 (+805)	1stExon;5'UTR;Body	Island	THP1_LPS_4hr-Engreitz,THP_pmaLPS_ATAC_0h,THP_pmaLPS_ATAC_120h,THP_pmaLPS_ATAC_48h,THP_pmaLPS_ATAC_72h,THP_pmaLPS_ATAC_2h,THP_pmaLPS_ATAC_96h,THP_pmaLPS_ATAC_1h,THP-1_monocyte-VanBortle2017,THP-1_macrophage-VanBortle2017	1
	chr15:92396240-92396450	211	3	6.024e-09	2.226e-05	+++	cg03236725,cg27351837,cg13557631	SLCO3A1	SLCO3A1 (-580)	TSS1500	Island	THP-1_monocyte-VanBortle2017	1
	chr16:31469310-31469563	254	8	3.107e-08	9.53e-05	++++++++	cg20750077,cg26287978,cg18406471,cg04299018,cg15079206,cg19616352,cg05777628,cg07435237	ARMC5	ARMC5 (-881)	TSS1500;TSS200	N_Shore	SK-N-SH-ENCODE,K562-Roadmap,erythroblast-Corces2016	1	37038196;36109771
	chr16:56669661-56669727	67	5	4.601e-07	0.005396	-----	cg22131907,cg10898115,cg14195250,cg00851389,cg14948757	MT1JP	MT1A (-2884)	Body	Island		0
	chr16:70687881-70688053	173	4	9.768e-06	0.04312	++++	cg10485162,cg02823724,cg00683340,cg00618711	IL34	MTSS1L (+32002);IL34 (+74169)	Body	OpenSea	K562-Roadmap	1
	chr16:89183643-89183729	87	3	3.422e-07	0.003084	---	cg10512427,cg10202714,cg05314414	ACSF3	CDH15 (-54489);ACSF3 (+23469)	Body	N_Shelf		0
	chr17:15926715-15926951	237	3	7.277e-07	0.00239	---	cg06889349,cg09090988,cg27062665	TTC19	ZSWIM7 (-23827);NCOR1 (+192030)	Body	OpenSea		0	36109771
	chr17:48473785-48474100	316	4	5.678e-06	0.01389	++++	cg05854233,cg00814918,cg15574642,cg04633058	LRRC59	LRRC59 (+972)	Body	N_Shore	induced_pluripotent_stem_cell-ENCODE,dendritic_cell_treated_with_Lipopolysaccharide_0_ng-mL_for_0_hour-Garber2017,astrocyte-ENCODE,U937-Engreitz,dendritic_cell_treated_with_Lipopolysaccharide_100_ng-mL_for_6_hour-Garber2017,THP1_LPS_4hr-Engreitz,THP_pmaLPS_ATAC_0h,THP_pmaLPS_ATAC_24h,THP-1_macrophage-VanBortle2017,dendritic_cell_treated_with_Lipopolysaccharide_100_ng-mL_for_1_hour-Garber2017,THP1…	1	35982059;36109771
	chr17:53828263-53828931	669	11	3.584e-22	4.164e-19	+++++++++++	cg08676730,cg17279789,cg07116686,cg12744185,cg18899039,cg21218636,cg18907495,cg03953989,cg14279493,cg15695648,cg08386490	PCTP	PCTP (+257)	1stExon;5'UTR;Body;TSS200	Island;N_Shore;S_Shore		0	35982059;36109771
	chr19:12912527-12912612	86	5	4.872e-06	0.04351	+++++	cg00155609,cg11370532,cg15993354,cg18074016,cg07391937	PRDX2	RNASEH2A (-4825);PRDX2 (+104)	1stExon;5'UTR	Island		0
	chr19:33182526-33182835	310	5	3.856e-09	9.687e-06	+++++	cg02283691,cg00830526,cg27628601,cg18693421,cg07201929	NUDT19	NUDT19 (-187)	TSS1500;TSS200	Island;N_Shore		0
	chr19:4153445-4153714	270	5	2.233e-06	0.006421	+++++	cg20640432,cg13509147,cg23777956,cg20154618,cg19771372	CREB3L3	CREB3L3 (-19)	1stExon;5'UTR;TSS200	OpenSea		0
	chr19:6772688-6772931	244	4	7.81e-06	0.02464	++++	cg26571739,cg19791630,cg13470920,cg14165193	VAV1	VAV1 (+72)	1stExon;5'UTR;TSS200	OpenSea		0	37149695;33257653
	chr2:169925953-169926104	152	3	8.536e-06	0.04293	+++	cg20112357,cg22720885,cg22129276	DHRS9	DHRS9 (+4729);LRP2 (+293167)	5'UTR;Body;ExonBnd	OpenSea	CD56-positive_tural_killer_cells-Roadmap,dendritic_cell_treated_with_Lipopolysaccharide_100_ng-mL_for_6_hour-Garber2017,T-cell-ENCODE,CD14-positive_monocyte_treated_with_LPS_d1-Novakovic2016,CD14-positive_monocyte-ENCODE,CD14-positive_monocytes-Roadmap,dendritic_cell_treated_with_Lipopolysaccharide_0_ng-mL_for_0_hour-Garber2017,CD14-positive_monocyte_treated_with_BG_d1-Novakovic2016,dendritic_cel…	1
	chr20:16555475-16555995	521	5	1.442e-11	2.152e-08	+++++	cg26272575,cg17003395,cg09509622,cg12117660,cg03980991	KIF16B	KIF16B (-1657)	TSS1500	Island;N_Shore;S_Shore	H1_Derived_Neurol_Progenitor_Cultured_Cells-Roadmap,induced_pluripotent_stem_cell-ENCODE,CD3-positive_T_cell-Roadmap,H1-hESC-Roadmap,OCI-LY7-ENCODE,CD8-positive_alpha-beta_T_cell-ENCODE,T-cell-ENCODE,CD56-positive_tural_killer_cells-Roadmap,GM12878-Roadmap,endothelial_cell_of_umbilical_vein-Roadmap,B_cell-ENCODE,K562-Roadmap,CD19-positive_B_cell-Roadmap,CD4-positive_helper_T_cell-ENCODE,H7,H9-Roa…	1	37149695
	chr20:61667737-61667934	198	5	5.652e-07	0.002224	+++++	cg09012602,cg05960032,cg25229408,cg21362013,cg06103338	LINC00029;LINC01056;LOC63930	BHLHE23 (-29448);YTHDF1 (+179751)	Body;TSS1500	S_Shore		0
	chr21:26934178-26934886	709	8	4.518e-20	4.953e-17	++++++++	cg00607521,cg19769982,cg07007506,cg17297071,cg23433889,cg12749863,cg14315558,cg03872783	MIR155HG	MRPL39 (+45297)	Body;TSS1500;TSS200	Island;N_Shore;S_Shore		0	32745807
	chr21:30391563-30391823	261	5	7.737e-09	2.31e-05	+++++	cg18971529,cg03607728,cg18001427,cg06824297,cg26365831	RWDD2B	RWDD2B (+6)	1stExon;5'UTR;TSS200	Island;S_Shore		0
	chr3:136701022-136701121	100	3	5.199e-06	0.03994	+++	cg24905864,cg10817804,cg18522432	IL20RB	SOX14 (-782508);IL20RB (+24364)	Body	OpenSea		0
	chr3:25831386-25831803	418	8	4.902e-07	0.0009121	++++++++	cg25271919,cg20184106,cg19744947,cg15611364,cg25387505,cg24105243,cg25981623,cg13305165	NGLY1;OXSM	OXSM (+23)	1stExon;5'UTR;Body;TSS1500;TSS200	OpenSea		0
	chr3:46410171-46410423	253	4	5.836e-06	0.01781	++++	cg12458763,cg18052511,cg17120594,cg17786516	CCR5;LOC102724297	CCR5 (-1336)	Body;TSS1500	OpenSea	CD4-positive_helper_T_cell-ENCODE,T-cell-ENCODE,CD56-positive_tural_killer_cells-Roadmap,CD14-positive_monocyte_treated_with_LPS_4h-Novakovic2016,CD8-positive_alpha-beta_T_cell-ENCODE,GM12878-Roadmap,CD14-positive_monocytes-Roadmap,dendritic_cell_treated_with_Lipopolysaccharide_100_ng-mL_for_1_hour-Garber2017,CD14-positive_monocyte_treated_with_RPMI_d1-Novakovic2016,CD14-positive_monocyte_treated…	1	37038196;36109771;36596913
	chr3:67704890-67705049	160	3	2.507e-07	0.001223	+++	cg11115211,cg11161853,cg24673768	SUCLG2	SUCLG2 (+65)	1stExon;Body;TSS200	Island		0
	chr5:140079847-140080095	249	7	6.515e-07	0.002037	+++++++	cg20948472,cg07889058,cg24175899,cg02659009,cg07760720,cg17778434,cg06225581	ZMAT2	ZMAT2 (+52)	1stExon;Body;TSS200	OpenSea		0	35982059; 36109771
	chr5:95159365-95159640	276	4	1.017e-07	0.0002869	++++	cg22689909,cg16677191,cg10949007,cg03852144	GLRX	GLRX (-1084)	TSS1500	OpenSea	induced_pluripotent_stem_cell-ENCODE,CD14-positive_monocyte-ENCODE,CD14-positive_monocyte_treated_with_BG_d6-Novakovic2016,H7,endothelial_cell_of_umbilical_vein-Roadmap,CD4-positive_helper_T_cell-ENCODE,K562-Roadmap,astrocyte-ENCODE,CD14-positive_monocytes-Roadmap,iPS_DF_19.11_Cell_Line-Roadmap,CD14-positive_monocyte_treated_with_LPS_d6-Novakovic2016,THP_pmaLPS_ATAC_120h,THP_pmaLPS_ATAC_1h,THP_pm…	1	36109771;35982059;37149695
	chr6:31691597-31692153	557	12	3.681e-06	0.005125	------------	cg07014308,cg23621689,cg00406022,cg26749976,cg19127747,cg18854144,cg12923268,cg23895220,cg01338864,cg00718684,cg06132876,cg17731470	C6orf25	LY6G6C (-2253);C6orf25 (+714)	Body	Island;S_Shore		0	36109771
	chr7:65553815-65554081	267	5	1.348e-06	0.003924	-----	cg15395728,cg05637838,cg18528829,cg14515423,cg03250676	ASL	CRCP (-25644);ASL (+13163)	Body;ExonBnd	OpenSea		0
	chr7:915756-915832	77	3	7.32e-11	7.476e-07	+++	cg04220579,cg17052926,cg17620121	C7orf20	GET4 (-395)	TSS1500	Island		0	35982059
	chr8:144371537-144371966	430	4	2.95e-06	0.005323	++++	cg02530860,cg03151810,cg11388673,cg08799779		ZNF696 (-1808)		Island	induced_pluripotent_stem_cell-ENCODE,bipolar_neuron_from_iPSC-ENCODE,H1-hESC-Roadmap,H7,H1_Derived_Neurol_Progenitor_Cultured_Cells-Roadmap,iPS_DF_19.11_Cell_Line-Roadmap,H9-Roadmap,CD14-positive_monocyte_treated_with_BG_d1-Novakovic2016,dendritic_cell_treated_with_Lipopolysaccharide_100_ng-mL_for_6_hour-Garber2017,CD4-positive_helper_T_cell-ENCODE,erythroblast-Corces2016,OCI-LY7-ENCODE,CD34-posi…	1	36109771; 37038196

## Sheet: S5
	Supplmentary Table 5 Results of pathway analysis using methylGSA (PMID: 30346483). At 5% FDR, a total of 28 KEGG pathways and 26 Reactome pathways were enriched with dementia-associated CpGs.
	(a) significant KEGG pathways with FDR < 0.05						(b) significant Reactome pathways with FDR < 0.05
	ID	Description	Size	pValue	FDR		ID	Description	Size	pValue	FDR
	04810	Regulation of actin cytoskeleton	199	1.54986e-05	0.00344068		R-HSA-983705	Signaling by the B Cell Receptor (BCR)	107	2.41552e-05	0.0227614
	03018	RNA degradation	62	6.82482e-05	0.00447645		R-HSA-6791226	Major pathway of rRNA processing in the nucleolus and cytosol	168	3.00277e-05	0.0227614
	05145	Toxoplasmosis	126	6.48641e-05	0.00447645		R-HSA-4420097	VEGFA-VEGFR2 Pathway	97	5.69678e-05	0.0227614
	04722	Neurotrophin signaling pathway	121	8.06567e-05	0.00447645		R-HSA-446652	Interleukin-1 family signaling	145	6.03519e-05	0.0227614
	04662	B cell receptor signaling pathway	72	0.000119033	0.00528505		R-HSA-194138	Signaling by VEGF	105	7.84006e-05	0.0227614
	05416	Viral myocarditis	66	0.000609066	0.0152496		R-HSA-72172	mRNA Splicing	197	8.51689e-05	0.0227614
	04912	GnRH signaling pathway	98	0.000471686	0.0152496		R-HSA-5607764	CLEC7A (Dectin-1) signaling	96	0.0001213	0.0240756
	04110	Cell cycle	121	0.000618225	0.0152496		R-HSA-5627117	RHO GTPases Activate ROCKs	20	0.000139438	0.0240756
	04910	Insulin signaling pathway	131	0.000599908	0.0152496		R-HSA-9020702	Interleukin-1 signaling	109	0.000153041	0.0240756
	00010	Glycolysis / Gluconeogenesis	61	0.00177639	0.025669		R-HSA-168898	Toll-like Receptor Cascades	158	0.000159843	0.0240756
	04664	Fc epsilon RI signaling pathway	78	0.00179479	0.025669		R-HSA-2029480	Fcgamma receptor (FCGR) dependent phagocytosis	82	0.000168912	0.0240756
	04142	Lysosome	115	0.00185002	0.025669		R-HSA-9711097	Cellular response to starvation	144	0.000180248	0.0240856
	04670	Leukocyte transendothelial migration	109	0.00129778	0.025669		R-HSA-2454202	Fc epsilon receptor (FCERI) signaling	128	0.00020292	0.0255202
	05016	Huntington disease	158	0.00148186	0.025669		R-HSA-1226099	Signaling by FGFR in disease	61	0.000243798	0.0274337
	04144	Endocytosis	196	0.00122415	0.025669		R-HSA-5693532	DNA Double-Strand Break Repair	126	0.000243798	0.0274337
	04510	Focal adhesion	191	0.00175798	0.025669		R-HSA-166016	Toll Like Receptor 4 (TLR4) Cascade	139	0.000293923	0.031221
	03010	Ribosome	82	0.00242339	0.0316466		R-HSA-72165	mRNA Splicing - Minor Pathway	48	0.000316707	0.031221
	04666	Fc gamma R-mediated phagocytosis	88	0.00297835	0.0330597		R-HSA-168255	Influenza Infection	147	0.000321264	0.031221
	04120	Ubiquitin mediated proteolysis	123	0.00286736	0.0330597		R-HSA-9679191	Potential therapeutics for SARS	93	0.000353162	0.0328287
	05010	Alzheimer disease	143	0.00268237	0.0330597		R-HSA-450531	Regulation of mRNA stability by proteins that bind AU-rich elements	86	0.000448857	0.0399857
	04520	Adherens junction	67	0.00316334	0.033441		R-HSA-5357801	Programmed Cell Death	196	0.000471686	0.0401764
	00100	Steroid biosynthesis	17	0.00368131	0.0346678		R-HSA-2122947	NOTCH1 Intracellular Domain Regulates Transcription	44	0.000490003	0.0401764
	03022	Basal transcription factors	32	0.00382967	0.0346678		R-HSA-9010553	Regulation of expression of SLITs and ROBOs	158	0.000526638	0.0401764
	05220	Chronic myeloid leukemia	71	0.00390403	0.0346678		R-HSA-3247509	Chromatin modifying enzymes	182	0.000544955	0.0401764
	00230	Purine metabolism	150	0.00357032	0.0346678		R-HSA-4839726	Chromatin organization	182	0.000544955	0.0401764
	04370	VEGF signaling pathway	76	0.00568868	0.0456927		R-HSA-5625900	RHO GTPases activate CIT	20	0.000636543	0.0453643
	04070	Phosphatidylinositol signaling system	77	0.00576304	0.0456927
	04062	Chemokine signaling pathway	181	0.00576304	0.0456927

## Sheet: S6
	Supplementary Table 6 A total of 13 dementia-associated CpGs were significantly associated with gene expression levels of nearby gene in cis (a), and 15 dementia-associated CpGs were significantly associated with expression levels of genes in trans (b). The eQTm results (i.e., DNAm to RNA associations) were obtained from Yao et al. (2021) (PMID: 33752734). In GREAT annotation, the numbers in pare…
	(a) cis associations
	CpG	chr	position	GREAT_annotation	UCSC_RefGene_Name	UCSC_RefGene_Group	DNAm-RNA direction	Target gene
	cg09509622	chr20	16555633	KIF16B (-1556)			negative	KIF16B
	cg26272575	chr20	16555475	KIF16B (-1398)	KIF16B	TSS1500	negative	KIF16B
	cg17003395	chr20	16555519	KIF16B (-1442)	KIF16B	TSS1500	negative	KIF16B
	cg09509622	chr20	16555633	KIF16B (-1556)			negative	KIF16B
	cg12117660	chr20	16555778	KIF16B (-1701)			negative	KIF16B
	cg03980991	chr20	16555994	KIF16B (-1917)			negative	KIF16B
	cg27351837	chr15	92396247	SLCO3A1 (-678)	SLCO3A1;SLCO3A1	TSS1500;TSS1500	negative	SLCO3A1
	cg18971529	chr21	30391563	RWDD2B (+136)	RWDD2B	1stExon	negative	RWDD2B
	cg03607728	chr21	30391630	RWDD2B (+69)	RWDD2B;RWDD2B	1stExon;5'UTR	negative	RWDD2B
	cg18001427	chr21	30391784	RWDD2B (-86)	RWDD2B	TSS200	negative	RWDD2B
	cg06824297	chr21	30391795	RWDD2B (-97)	RWDD2B	TSS200	negative	RWDD2B
	cg18052511	chr3	46410222	CCR5 (-1411)	CCR5;CCR5	TSS1500;TSS1500	negative	CCR2
	cg17786516	chr3	46410422	CCR5 (-1211)	CCR5;CCR5	TSS1500;TSS1500	negative	CCR3|CCR1
	(b) trans associations
	CpG	chr	position	DNAm-RNA direction	target gene	transcript-chromosome	transcript-start	transcript-end
	cg01389506	chr12	109203581	positive	MCOLN2	1	85382388	85463372
	cg01389506	chr12	109203581	negative	FCRL1	1	158000000	158000000
	cg01389506	chr12	109203581	negative	LIX1	5	96427575	96478576
	cg01389506	chr12	109203581	negative	COL19A1	6	70576431	70922160
	cg01389506	chr12	109203581	negative	BACH2	6	90636254	91006461
	cg01389506	chr12	109203581	negative	TSPAN13	7	16793149	16824259
	cg01389506	chr12	109203581	negative	CDCA7L	7	21940531	22056557
	cg01389506	chr12	109203581	negative	TCL1A|LOC100133207	14	96087246	96259939
	cg08894532	chr19	8582606	positive	CD22	19	35821091	35838261
	cg08894532	chr19	8582606	positive	CR2	1	208000000	208000000
	cg08894532	chr19	8582606	positive	FCRL1	1	158000000	158000000
	cg08894532	chr19	8582606	positive	PIK3C2B|LOC100130573	1	204000000	204000000
	cg08894532	chr19	8582606	positive	SCN3A	2	166000000	166000000
	cg08894532	chr19	8582606	positive	BTLA	3	112000000	112000000
	cg08894532	chr19	8582606	positive	SPRY1	4	124000000	124000000
	cg08894532	chr19	8582606	positive	TAPT1|FLJ39653	4	16162922	16324612
	cg08894532	chr19	8582606	positive	LIX1	5	96427575	96478576
	cg08894532	chr19	8582606	positive	EBF1	5	158000000	159000000
	cg08894532	chr19	8582606	positive	DSP	6	7541870	7587036
	cg08894532	chr19	8582606	positive	COL19A1	6	70576431	70922160
	cg08894532	chr19	8582606	positive	NT5E	6	86159770	86257483
	cg08894532	chr19	8582606	positive	PTPRK	6	128000000	129000000
	cg08894532	chr19	8582606	positive	TSPAN13	7	16793149	16824259
	cg08894532	chr19	8582606	positive	CDCA7L	7	21940531	22056557
	cg08894532	chr19	8582606	positive	PPAPDC1B	8	38120656	38127035
	cg08894532	chr19	8582606	positive	CD72	9	35609970	35646790
	cg08894532	chr19	8582606	positive	TCL6	14	96116830	96266650
	cg08894532	chr19	8582606	positive	TCL1A|LOC100133207	14	96087246	96259939
	cg08894532	chr19	8582606	positive	IGHG1|IGHM|IGHD|IGHE	14	106000000	107000000
	cg10156217	chr14	50362354	positive	TCL6	14	96116830	96266650
	cg10156217	chr14	50362354	positive	TCL1A|LOC100133207	14	96087246	96259939
	cg10156217	chr14	50362354	positive	CR2	1	208000000	208000000
	cg10156217	chr14	50362354	positive	FCRL1	1	158000000	158000000
	cg10156217	chr14	50362354	negative	AIM2	1	159000000	159000000
	cg10156217	chr14	50362354	positive	SCN3A	2	166000000	166000000
	cg10156217	chr14	50362354	positive	SPRY1	4	124000000	124000000
	cg10156217	chr14	50362354	positive	TAPT1|FLJ39653	4	16162922	16324612
	cg10156217	chr14	50362354	positive	LIX1	5	96427575	96478576
	cg10156217	chr14	50362354	positive	EBF1	5	158000000	159000000
	cg10156217	chr14	50362354	positive	COL19A1	6	70576431	70922160
	cg10156217	chr14	50362354	positive	PTPRK	6	128000000	129000000
	cg10156217	chr14	50362354	positive	TSPAN13	7	16793149	16824259
	cg10156217	chr14	50362354	positive	CDCA7L	7	21940531	22056557
	cg10156217	chr14	50362354	positive	ABCB4	7	87031033	87109751
	cg10156217	chr14	50362354	positive	PPAPDC1B	8	38120656	38127035
	cg10156217	chr14	50362354	positive	PCDH9	13	66816112	67804468
	cg10156217	chr14	50362354	negative	ABCA6	17	67073888	67138128
	cg10156217	chr14	50362354	positive	FAM129C	19	17634110	17664628
	cg10156217	chr14	50362354	positive	CD22	19	35820092	35827567
	cg10156217	chr14	50362354	positive	CD22	19	35821091	35838261
	cg10156217	chr14	50362354	positive	CD79A	19	42381187	42385432
	cg16677191	chr5	95159423	positive	RALGPS2|PTPN2	1	179000000	179000000
	cg16677191	chr5	95159423	positive	FCRL2	1	158000000	158000000
	cg16677191	chr5	95159423	positive	FCRL1	1	158000000	158000000
	cg16677191	chr5	95159423	positive	AFF3	2	100000000	101000000
	cg16677191	chr5	95159423	positive	BANK1	4	102000000	103000000
	cg16677191	chr5	95159423	positive	COL19A1	6	70576431	70922160
	cg16677191	chr5	95159423	positive	CD72	9	35609970	35646790
	cg16677191	chr5	95159423	positive	PAX5	9	36828640	37037915
	cg16677191	chr5	95159423	positive	BLNK	10	97949582	98031627
	cg16677191	chr5	95159423	positive	TCL1A|LOC100133207	14	96087246	96259939
	cg16677191	chr5	95159423	positive	TCF4	18	52859983	53355797
	cg16677191	chr5	95159423	positive	FAM129C	19	17634110	17664628
	cg16677191	chr5	95159423	positive	CD22	19	35821091	35838261
	cg16677191	chr5	95159423	positive	CD79A	19	42381187	42385432
	cg16677191	chr5	95159423	positive	RALGPS2|PTPN2	1	179000000	179000000
	cg16677191	chr5	95159423	positive	FCRL2	1	158000000	158000000
	cg16677191	chr5	95159423	positive	FCRL1	1	158000000	158000000
	cg16677191	chr5	95159423	positive	AFF3	2	100000000	101000000
	cg16677191	chr5	95159423	positive	BANK1	4	102000000	103000000
	cg16677191	chr5	95159423	positive	COL19A1	6	70576431	70922160
	cg16677191	chr5	95159423	positive	CD72	9	35609970	35646790
	cg16677191	chr5	95159423	positive	PAX5	9	36828640	37037915
	cg16677191	chr5	95159423	positive	BLNK	10	97949582	98031627
	cg16677191	chr5	95159423	positive	TCL1A|LOC100133207	14	96087246	96259939
	cg16677191	chr5	95159423	positive	TCF4	18	52859983	53355797
	cg16677191	chr5	95159423	positive	FAM129C	19	17634110	17664628
	cg16677191	chr5	95159423	positive	CD22	19	35821091	35838261
	cg16677191	chr5	95159423	positive	CD79A	19	42381187	42385432
	cg03852144	chr5	95159639	positive	RALGPS2|PTPN2	1	179000000	179000000
	cg03852144	chr5	95159639	positive	FCRL2	1	158000000	158000000
	cg03852144	chr5	95159639	positive	FCRL1	1	158000000	158000000
	cg03852144	chr5	95159639	positive	BCL11A	2	60678302	60780758
	cg03852144	chr5	95159639	positive	AFF3	2	100000000	101000000
	cg03852144	chr5	95159639	positive	OSBPL10	3	31699392	32023346
	cg03852144	chr5	95159639	positive	BANK1	4	102000000	103000000
	cg03852144	chr5	95159639	positive	CD72	9	35609970	35646790
	cg03852144	chr5	95159639	positive	PAX5	9	36828640	37037915
	cg03852144	chr5	95159639	positive	BLNK	10	97949582	98031627
	cg03852144	chr5	95159639	positive	DENND5B	12	31535162	31743975
	cg03852144	chr5	95159639	positive	CD19	16	28943278	28950663
	cg03852144	chr5	95159639	positive	P2RX5-TAX1BP3|P2RX5	17	3575303	3599583
	cg03852144	chr5	95159639	positive	CD22	19	35821091	35838261
	cg03852144	chr5	95159639	positive	CD79A	19	42381187	42385432
	cg17372806	chr11	63448356	positive	FCRL1	1	158000000	158000000
	cg17372806	chr11	63448356	positive	LIX1	5	96427575	96478576
	cg17372806	chr11	63448356	positive	COL19A1	6	70576431	70922160
	cg17372806	chr11	63448356	positive	BACH2	6	90636254	91006461
	cg17372806	chr11	63448356	positive	PTPRK	6	128000000	129000000
	cg17372806	chr11	63448356	positive	TCL1A|LOC100133207	14	96087246	96259939
	cg15832662	chr11	63448437	positive	AK5	1	77747637	78025651
	cg15832662	chr11	63448437	negative	CFH|CFHR1	1	197000000	197000000
	cg15832662	chr11	63448437	negative	MCOLN2	1	85382388	85463372
	cg15832662	chr11	63448437	positive	ITGA6|LOC100287375	2	173000000	173000000
	cg15832662	chr11	63448437	positive	SCN3A	2	166000000	166000000
	cg15832662	chr11	63448437	positive	OXNAD1|RFTN1	3	16306728	16365965
	cg15832662	chr11	63448437	positive	SATB1	3	18389431	18487082
	cg15832662	chr11	63448437	positive	FHIT	3	59592529	61237603
	cg15832662	chr11	63448437	positive	NPCDR1	3	59956575	59958972
	cg15832662	chr11	63448437	negative	LOC100132319|LOC100505861|TPRG1	3	189000000	189000000
	cg15832662	chr11	63448437	positive	TAPT1|FLJ39653	4	16162922	16324612
	cg15832662	chr11	63448437	positive	TXK	4	48067962	48136273
	cg15832662	chr11	63448437	positive	LEF1|LEF1-AS1	4	109000000	109000000
	cg15832662	chr11	63448437	negative	GZMK	5	54320101	54391279
	cg15832662	chr11	63448437	positive	IL6ST	5	55232213	55352365
	cg15832662	chr11	63448437	positive	LIX1	5	96427575	96478576
	cg15832662	chr11	63448437	positive	COL19A1	6	70576431	70922160
	cg15832662	chr11	63448437	negative	MYO6	6	76458926	76626398
	cg15832662	chr11	63448437	positive	BACH2	6	90636254	91006461
	cg15832662	chr11	63448437	positive	PTPRK	6	128000000	129000000
	cg15832662	chr11	63448437	positive	TSPAN13	7	16793149	16824259
	cg15832662	chr11	63448437	positive	EPHX2	8	27348646	27444629
	cg15832662	chr11	63448437	negative	ITGB1	10	33171045	33281361
	cg15832662	chr11	63448437	positive	ABLIM1	10	116000000	117000000
	cg15832662	chr11	63448437	negative	KLRG1	12	9102741	9216030
	cg15832662	chr11	63448437	negative	A2M|PZP	12	9204459	9268733
	cg15832662	chr11	63448437	negative	PZP	12	9288945	9360966
	cg15832662	chr11	63448437	negative	GZMH|GZMB	14	25075693	25078906
	cg15832662	chr11	63448437	positive	TCL1A|LOC100133207	14	96087246	96259939
	cg15832662	chr11	63448437	positive	PRKCA	17	64298656	64806859
	cg15832662	chr11	63448437	negative	CCL5	17	34198498	34207377
	cg15832662	chr11	63448437	positive	CCR7	17	38710024	38769601
	cg15832662	chr11	63448437	positive	SCML1	X	17754576	17773104
	cg04111435	chr11	63448455	positive	CA6	1	8954010	9035146
	cg04111435	chr11	63448455	positive	AK5	1	77747637	78025651
	cg04111435	chr11	63448455	negative	CD2	1	117000000	117000000
	cg04111435	chr11	63448455	negative	CFH|CFHR1	1	197000000	197000000
	cg04111435	chr11	63448455	positive	TCEA3	1	23706976	23751251
	cg04111435	chr11	63448455	negative	MCOLN2	1	85382388	85463372
	cg04111435	chr11	63448455	negative	TGFBR3	1	92139405	92371549
	cg04111435	chr11	63448455	positive	ITGA6|LOC100287375	2	173000000	173000000
	cg04111435	chr11	63448455	negative	HNRPLL	2	38755222	38838889
	cg04111435	chr11	63448455	negative	CD8A	2	87004412	87035509
	cg04111435	chr11	63448455	positive	OXNAD1|RFTN1	3	16306728	16365965
	cg04111435	chr11	63448455	positive	SATB1	3	18389431	18487082
	cg04111435	chr11	63448455	negative	EOMES	3	27681135	27766336
	cg04111435	chr11	63448455	positive	FHIT	3	59592529	61237603
	cg04111435	chr11	63448455	positive	NPCDR1	3	59956575	59958972
	cg04111435	chr11	63448455	negative	LOC100132319|LOC100505861|TPRG1	3	189000000	189000000
	cg04111435	chr11	63448455	positive	TXK	4	48067962	48136273
	cg04111435	chr11	63448455	positive	FAM13A|FAM13A-AS1	4	89645913	89744421
	cg04111435	chr11	63448455	positive	LEF1|LEF1-AS1	4	109000000	109000000
	cg04111435	chr11	63448455	negative	GZMK	5	54320101	54391279
	cg04111435	chr11	63448455	negative	GZMA	5	54381530	54406068
	cg04111435	chr11	63448455	positive	IL6ST	5	55232213	55352365
	cg04111435	chr11	63448455	positive	HAVCR1|HAVCR1P1	5	156000000	156000000
	cg04111435	chr11	63448455	negative	MYO6	6	76458926	76626398
	cg04111435	chr11	63448455	positive	SLC16A10	6	111000000	112000000
	cg04111435	chr11	63448455	positive	BACH2	6	90636254	91006461
	cg04111435	chr11	63448455	positive	PTPRK	6	128000000	129000000
	cg04111435	chr11	63448455	positive	TSPAN13	7	16793149	16824259
	cg04111435	chr11	63448455	positive	EPHX2	8	27348646	27444629
	cg04111435	chr11	63448455	positive	PCSK5	9	78505596	78974803
	cg04111435	chr11	63448455	positive	SORCS3	10	106000000	107000000
	cg04111435	chr11	63448455	negative	ITGB1	10	33171045	33281361
	cg04111435	chr11	63448455	positive	ABLIM1	10	116000000	117000000
	cg04111435	chr11	63448455	negative	KLRG1	12	9102741	9216030
	cg04111435	chr11	63448455	negative	A2M|PZP	12	9204459	9268733
	cg04111435	chr11	63448455	negative	PZP	12	9288945	9360966
	cg04111435	chr11	63448455	positive	LRP6	12	12268963	12442263
	cg04111435	chr11	63448455	negative	KIF21A	12	39687033	39853696
	cg04111435	chr11	63448455	positive	KRT72	12	52979373	52995292
	cg04111435	chr11	63448455	positive	DACT1	14	59094682	59115036
	cg04111435	chr11	63448455	negative	GZMH|GZMB	14	25075693	25078906
	cg04111435	chr11	63448455	positive	APBA2	15	29212408	29410511
	cg04111435	chr11	63448455	positive	ATP10A	15	25893244	26110309
	cg04111435	chr11	63448455	negative	IL32	16	3115307	3132234
	cg04111435	chr11	63448455	positive	NOG	17	54671038	54672547
	cg04111435	chr11	63448455	positive	PRKCA	17	64298656	64806859
	cg04111435	chr11	63448455	positive	CCR7	17	38710024	38769601
	cg04111435	chr11	63448455	positive	DSC1	18	28709209	28874617
	cg04111435	chr11	63448455	positive	TSHZ2	20	51588767	52085233
	cg04111435	chr11	63448455	positive	SCML1	X	17754576	17773104
	cg04111435	chr11	63448455	positive	CNKSR2	X	21392533	21672807
	cg22107533	chr15	45028083	negative	PML	15	74286550	74339109
	cg22107533	chr15	45028083	negative	IFI44L	1	79086136	79108668
	cg22107533	chr15	45028083	negative	IFI44	1	79115494	79199472
	cg22107533	chr15	45028083	negative	FCGR1B|FCGR1A|FCGR1C|HIST2H2BF	1	150000000	150000000
	cg22107533	chr15	45028083	negative	IFI16	1	159000000	159000000
	cg22107533	chr15	45028083	negative	IFI6|FAM76A	1	27992587	28359029
	cg22107533	chr15	45028083	negative	MCOLN2	1	85382388	85463372
	cg22107533	chr15	45028083	negative	GBP3|GBP1	1	89459980	89488544
	cg22107533	chr15	45028083	negative	GBP1|GBP3	1	89517530	89531777
	cg22107533	chr15	45028083	negative	GBP7|GBP2|GBP4	1	89571087	89724094
	cg22107533	chr15	45028083	negative	GBP4	1	89646847	89664623
	cg22107533	chr15	45028083	negative	GBP5	1	89724342	89738534
	cg22107533	chr15	45028083	negative	AIM2	1	159000000	159000000
	cg22107533	chr15	45028083	negative	RSAD2|RNF144A-AS1	2	7005985	7058515
	cg22107533	chr15	45028083	negative	VAMP5	2	85811526	85820515
	cg22107533	chr15	45028083	negative	TNFAIP6	2	152000000	152000000
	cg22107533	chr15	45028083	negative	DHRS9	2	170000000	170000000
	cg22107533	chr15	45028083	negative	SPATS2L	2	201000000	201000000
	cg22107533	chr15	45028083	negative	SP140|SP140L	2	231000000	231000000
	cg22107533	chr15	45028083	negative	EIF2AK2	2	37326361	37384180
	cg22107533	chr15	45028083	negative	NMI	2	152000000	152000000
	cg22107533	chr15	45028083	negative	IFIH1	2	163000000	163000000
	cg22107533	chr15	45028083	negative	STAT1|GLS	2	192000000	192000000
	cg22107533	chr15	45028083	negative	WDFY1	2	225000000	225000000
	cg22107533	chr15	45028083	negative	DTX3L	3	122000000	122000000
	cg22107533	chr15	45028083	negative	PARP14	3	122000000	122000000
	cg22107533	chr15	45028083	negative	RTP4	3	187000000	187000000
	cg22107533	chr15	45028083	negative	PARP9	3	122000000	122000000
	cg22107533	chr15	45028083	negative	PLSCR1	3	146000000	146000000
	cg22107533	chr15	45028083	negative	P2RY14	3	151000000	151000000
	cg22107533	chr15	45028083	negative	LAP3|LAP3P2	4	17578927	17609590
	cg22107533	chr15	45028083	negative	HERC6	4	89300017	89364247
	cg22107533	chr15	45028083	negative	HERC5	4	89378307	89430798
	cg22107533	chr15	45028083	negative	DAPP1|LAMTOR3	4	101000000	101000000
	cg22107533	chr15	45028083	negative	DDX60	4	169000000	169000000
	cg22107533	chr15	45028083	negative	IRF1	5	132000000	132000000
	cg22107533	chr15	45028083	negative	BTN3A1|BTN3A3	6	26402486	26415431
	cg22107533	chr15	45028083	negative	BTN3A3|BTN3A2	6	26440758	26453639
	cg22107533	chr15	45028083	negative	HCP5	6	31430834	31433581
	cg22107533	chr15	45028083	negative	LOC100507463|PSMB9	6	32811883	32844921
	cg22107533	chr15	45028083	negative	FTSJD2	6	37400868	37450603
	cg22107533	chr15	45028083	negative	TAP2	6	32789610	32806537
	cg22107533	chr15	45028083	negative	TAP1	6	32812989	32822092
	cg22107533	chr15	45028083	negative	GIMAP4	7	150000000	150000000
	cg22107533	chr15	45028083	negative	NUB1	7	151000000	151000000
	cg22107533	chr15	45028083	negative	SAMD9L	7	92759389	92777678
	cg22107533	chr15	45028083	negative	PARP12	7	140000000	140000000
	cg22107533	chr15	45028083	negative	LY6E	8	144000000	144000000
	cg22107533	chr15	45028083	negative	CD274	9	5437738	5469552
	cg22107533	chr15	45028083	negative	PDCD1LG2	9	5510545	5571253
	cg22107533	chr15	45028083	negative	C9orf91	9	117000000	117000000
	cg22107533	chr15	45028083	negative	DDX58	9	32455306	32732887
	cg22107533	chr15	45028083	negative	FRMD3	9	85822832	86178992
	cg22107533	chr15	45028083	negative	IFIT2	10	91061733	91069032
	cg22107533	chr15	45028083	negative	IFIT3	10	91069146	91100725
	cg22107533	chr15	45028083	negative	IFIT1	10	91152323	91163733
	cg22107533	chr15	45028083	negative	IFIT5	10	91174345	91180754
	cg22107533	chr15	45028083	negative	ANKRD22	10	90581836	90618421
	cg22107533	chr15	45028083	negative	IFITM1	11	310891	315260
	cg22107533	chr15	45028083	negative	TRIM22	11	5710939	5732092
	cg22107533	chr15	45028083	negative	SERPING1	11	57358536	57382308
	cg22107533	chr15	45028083	negative	TRIM21	11	4406138	4414916
	cg22107533	chr15	45028083	negative	TRIM5|TRIM22	11	5667051	5959839
	cg22107533	chr15	45028083	negative	UBE2L6	11	57319138	57335800
	cg22107533	chr15	45028083	negative	BATF2	11	64755418	64781787
	cg22107533	chr15	45028083	negative	TRAFD1	12	113000000	113000000
	cg22107533	chr15	45028083	negative	OAS1	12	113000000	113000000
	cg22107533	chr15	45028083	negative	OAS3	12	113000000	113000000
	cg22107533	chr15	45028083	negative	OAS2	12	113000000	113000000
	cg22107533	chr15	45028083	negative	STAT2	12	56735385	56753979
	cg22107533	chr15	45028083	negative	OASL	12	121000000	121000000
	cg22107533	chr15	45028083	negative	EPSTI1	13	43411603	43566520
	cg22107533	chr15	45028083	negative	PSME1	14	24604814	24608139
	cg22107533	chr15	45028083	negative	IRF9	14	24631354	24636611
	cg22107533	chr15	45028083	negative	REC8	14	24640862	24650109
	cg22107533	chr15	45028083	negative	GCH1	14	55306202	55369529
	cg22107533	chr15	45028083	negative	WARS	14	101000000	101000000
	cg22107533	chr15	45028083	negative	NLRC5	16	57023365	57117431
	cg22107533	chr15	45028083	negative	IFI35	17	41158762	41166472
	cg22107533	chr15	45028083	negative	RNF213	17	78234669	78312753
	cg22107533	chr15	45028083	negative	RNF213	17	78323587	78370085
	cg22107533	chr15	45028083	negative	ZCCHC2|C18orf49	18	60181165	60362570
	cg22107533	chr15	45028083	negative	PSTPIP2|UTP18	18	43563504	43652223
	cg22107533	chr15	45028083	negative	GADD45B	19	2474718	2518133
	cg22107533	chr15	45028083	negative	CEACAM1	19	43011466	43032671
	cg22107533	chr15	45028083	negative	ZBP1	20	56142595	56200266
	cg22107533	chr15	45028083	negative	MX1	21	42792313	42831085
	cg22107533	chr15	45028083	negative	APOL6	22	36026476	36064451
	cg22107533	chr15	45028083	negative	APOL1	22	36649124	36663558
	cg22107533	chr15	45028083	negative	APOL2	22	36621117	36636000
	cg22107533	chr15	45028083	positive	EFHC2|RRM2	X	44006888	44309044
	cg22107533	chr15	45028083	negative	ISG15	1	933520	949914
	cg05439368	chr15	45028098	negative	PML	15	74286550	74339109
	cg05439368	chr15	45028098	negative	IFI44L	1	79086136	79108668
	cg05439368	chr15	45028098	negative	IFI44	1	79115494	79199472
	cg05439368	chr15	45028098	negative	MOV10	1	113000000	113000000
	cg05439368	chr15	45028098	negative	FCGR1B|FCGR1A|FCGR1C|HIST2H2BF	1	150000000	150000000
	cg05439368	chr15	45028098	negative	IFI16	1	159000000	159000000
	cg05439368	chr15	45028098	negative	IFI6|FAM76A	1	27992587	28359029
	cg05439368	chr15	45028098	negative	MCOLN2	1	85382388	85463372
	cg05439368	chr15	45028098	negative	GBP3|GBP1	1	89459980	89488544
	cg05439368	chr15	45028098	negative	GBP1|GBP3	1	89517530	89531777
	cg05439368	chr15	45028098	negative	GBP7|GBP2|GBP4	1	89571087	89724094
	cg05439368	chr15	45028098	negative	GBP4	1	89646847	89664623
	cg05439368	chr15	45028098	negative	GBP5	1	89724342	89738534
	cg05439368	chr15	45028098	negative	AIM2	1	159000000	159000000
	cg05439368	chr15	45028098	negative	RSAD2|RNF144A-AS1	2	7005985	7058515
	cg05439368	chr15	45028098	negative	VAMP5	2	85811526	85820515
	cg05439368	chr15	45028098	negative	TNFAIP6	2	152000000	152000000
	cg05439368	chr15	45028098	negative	DHRS9	2	170000000	170000000
	cg05439368	chr15	45028098	negative	SPATS2L	2	201000000	201000000
	cg05439368	chr15	45028098	negative	SP140|SP140L	2	231000000	231000000
	cg05439368	chr15	45028098	negative	EIF2AK2	2	37326361	37384180
	cg05439368	chr15	45028098	negative	SRBD1	2	45615824	45871037
	cg05439368	chr15	45028098	negative	IFIH1	2	163000000	163000000
	cg05439368	chr15	45028098	negative	STAT1|GLS	2	192000000	192000000
	cg05439368	chr15	45028098	negative	WDFY1	2	225000000	225000000
	cg05439368	chr15	45028098	negative	DTX3L	3	122000000	122000000
	cg05439368	chr15	45028098	negative	PARP14	3	122000000	122000000
	cg05439368	chr15	45028098	negative	RTP4	3	187000000	187000000
	cg05439368	chr15	45028098	negative	PARP9	3	122000000	122000000
	cg05439368	chr15	45028098	negative	PLSCR1	3	146000000	146000000
	cg05439368	chr15	45028098	negative	LAP3|LAP3P2	4	17578927	17609590
	cg05439368	chr15	45028098	negative	HERC6	4	89300017	89364247
	cg05439368	chr15	45028098	negative	HERC5	4	89378307	89430798
	cg05439368	chr15	45028098	negative	DAPP1|LAMTOR3	4	101000000	101000000
	cg05439368	chr15	45028098	negative	DDX60	4	169000000	169000000
	cg05439368	chr15	45028098	negative	IRF1	5	132000000	132000000
	cg05439368	chr15	45028098	negative	BTN3A1|BTN3A3	6	26402486	26415431
	cg05439368	chr15	45028098	negative	BTN3A3|BTN3A2	6	26440758	26453639
	cg05439368	chr15	45028098	negative	HCP5	6	31430834	31433581
	cg05439368	chr15	45028098	negative	LOC100507463|PSMB9	6	32811883	32844921
	cg05439368	chr15	45028098	negative	FTSJD2	6	37400868	37450603
	cg05439368	chr15	45028098	negative	TAP2	6	32789610	32806537
	cg05439368	chr15	45028098	negative	PSMB8	6	32808506	32812480
	cg05439368	chr15	45028098	negative	TAP1	6	32812989	32822092
	cg05439368	chr15	45028098	negative	ETV7	6	36322008	36356162
	cg05439368	chr15	45028098	negative	GIMAP4	7	150000000	150000000
	cg05439368	chr15	45028098	negative	NUB1	7	151000000	151000000
	cg05439368	chr15	45028098	negative	SAMD9	7	92728832	92752245
	cg05439368	chr15	45028098	negative	SAMD9L	7	92759389	92777678
	cg05439368	chr15	45028098	negative	PARP12	7	140000000	140000000
	cg05439368	chr15	45028098	negative	LY6E	8	144000000	144000000
	cg05439368	chr15	45028098	negative	CD274	9	5437738	5469552
	cg05439368	chr15	45028098	negative	PDCD1LG2	9	5510545	5571253
	cg05439368	chr15	45028098	positive	PCSK5	9	78505596	78974803
	cg05439368	chr15	45028098	negative	C9orf91	9	117000000	117000000
	cg05439368	chr15	45028098	negative	DDX58	9	32455306	32732887
	cg05439368	chr15	45028098	negative	FRMD3	9	85822832	86178992
	cg05439368	chr15	45028098	negative	IFIT2	10	91061733	91069032
	cg05439368	chr15	45028098	negative	IFIT3	10	91069146	91100725
	cg05439368	chr15	45028098	negative	IFIT1	10	91152323	91163733
	cg05439368	chr15	45028098	negative	IFIT5	10	91174345	91180754
	cg05439368	chr15	45028098	negative	ANKRD22	10	90581836	90618421
	cg05439368	chr15	45028098	negative	TRIM22	11	5710939	5732092
	cg05439368	chr15	45028098	negative	SERPING1	11	57358536	57382308
	cg05439368	chr15	45028098	negative	TRIM21	11	4406138	4414916
	cg05439368	chr15	45028098	negative	UBE2L6	11	57319138	57335800
	cg05439368	chr15	45028098	negative	TRAFD1	12	113000000	113000000
	cg05439368	chr15	45028098	negative	OAS1	12	113000000	113000000
	cg05439368	chr15	45028098	negative	OAS3	12	113000000	113000000
	cg05439368	chr15	45028098	negative	OAS2	12	113000000	113000000
	cg05439368	chr15	45028098	negative	STAT2	12	56735385	56753979
	cg05439368	chr15	45028098	negative	OASL	12	121000000	121000000
	cg05439368	chr15	45028098	positive	DNAJC3	13	96327275	96447595
	cg05439368	chr15	45028098	negative	EPSTI1	13	43411603	43566520
	cg05439368	chr15	45028098	negative	PSME1	14	24604814	24608139
	cg05439368	chr15	45028098	negative	IRF9	14	24631354	24636611
	cg05439368	chr15	45028098	negative	REC8	14	24640862	24650109
	cg05439368	chr15	45028098	negative	GCH1	14	55306202	55369529
	cg05439368	chr15	45028098	negative	WARS	14	101000000	101000000
	cg05439368	chr15	45028098	negative	NLRC5	16	57023365	57117431
	cg05439368	chr15	45028098	negative	IFI35	17	41158762	41166472
	cg05439368	chr15	45028098	negative	RNF213	17	78234669	78312753
	cg05439368	chr15	45028098	negative	RNF213	17	78323587	78370085
	cg05439368	chr15	45028098	negative	SECTM1	17	80278900	80291836
	cg05439368	chr15	45028098	negative	ZCCHC2|C18orf49	18	60181165	60362570
	cg05439368	chr15	45028098	negative	GADD45B	19	2474718	2518133
	cg05439368	chr15	45028098	negative	BST2	19	17513769	17516457
	cg05439368	chr15	45028098	negative	CEACAM1	19	43011466	43032671
	cg05439368	chr15	45028098	negative	ZBP1	20	56142595	56200266
	cg05439368	chr15	45028098	negative	MX1	21	42792313	42831085
	cg05439368	chr15	45028098	negative	APOL6	22	36026476	36064451
	cg05439368	chr15	45028098	negative	APOL1	22	36649124	36663558
	cg05439368	chr15	45028098	negative	APOL2	22	36621117	36636000
	cg05439368	chr15	45028098	positive	EFHC2|RRM2	X	44006888	44309044
	cg05439368	chr15	45028098	negative	ISG15	1	933520	949914
	cg15022400	chr15	45028161	negative	IFI44L	1	79086136	79108668
	cg15022400	chr15	45028161	positive	CR2	1	208000000	208000000
	cg15022400	chr15	45028161	negative	MCOLN2	1	85382388	85463372
	cg15022400	chr15	45028161	negative	GBP1|GBP3	1	89517530	89531777
	cg15022400	chr15	45028161	negative	GBP7|GBP2|GBP4	1	89571087	89724094
	cg15022400	chr15	45028161	negative	GBP4	1	89646847	89664623
	cg15022400	chr15	45028161	negative	GBP5	1	89724342	89738534
	cg15022400	chr15	45028161	positive	FCRL1	1	158000000	158000000
	cg15022400	chr15	45028161	negative	AIM2	1	159000000	159000000
	cg15022400	chr15	45028161	positive	SH2D1B	1	162000000	162000000
	cg15022400	chr15	45028161	negative	IFIH1	2	163000000	163000000
	cg15022400	chr15	45028161	positive	SCN3A	2	166000000	166000000
	cg15022400	chr15	45028161	negative	STAT1|GLS	2	192000000	192000000
	cg15022400	chr15	45028161	negative	PARP14	3	122000000	122000000
	cg15022400	chr15	45028161	negative	PARP9	3	122000000	122000000
	cg15022400	chr15	45028161	negative	HERC5	4	89378307	89430798
	cg15022400	chr15	45028161	positive	SPRY1	4	124000000	124000000
	cg15022400	chr15	45028161	positive	TAPT1|FLJ39653	4	16162922	16324612
	cg15022400	chr15	45028161	negative	DDX60	4	169000000	169000000
	cg15022400	chr15	45028161	positive	PART1	5	59783781	59881123
	cg15022400	chr15	45028161	positive	LIX1	5	96427575	96478576
	cg15022400	chr15	45028161	positive	EBF1	5	158000000	159000000
	cg15022400	chr15	45028161	negative	BTN3A1|BTN3A3	6	26402486	26415431
	cg15022400	chr15	45028161	negative	HCP5	6	31430834	31433581
	cg15022400	chr15	45028161	negative	LOC100507463|PSMB9	6	32811883	32844921
	cg15022400	chr15	45028161	positive	COL19A1	6	70576431	70922160
	cg15022400	chr15	45028161	negative	TAP2	6	32789610	32806537
	cg15022400	chr15	45028161	negative	TAP1	6	32812989	32822092
	cg15022400	chr15	45028161	positive	PTPRK	6	128000000	129000000
	cg15022400	chr15	45028161	positive	TSPAN13	7	16793149	16824259
	cg15022400	chr15	45028161	positive	CDCA7L	7	21940531	22056557
	cg15022400	chr15	45028161	negative	SAMD9L	7	92759389	92777678
	cg15022400	chr15	45028161	positive	PPAPDC1B	8	38120656	38127035
	cg15022400	chr15	45028161	negative	IFIT3	10	91069146	91100725
	cg15022400	chr15	45028161	negative	IFIT1	10	91152323	91163733
	cg15022400	chr15	45028161	negative	ANKRD22	10	90581836	90618421
	cg15022400	chr15	45028161	negative	SERPING1	11	57358536	57382308
	cg15022400	chr15	45028161	negative	UBE2L6	11	57319138	57335800
	cg15022400	chr15	45028161	positive	KLRF1	12	9980077	9997604
	cg15022400	chr15	45028161	negative	OAS1	12	113000000	113000000
	cg15022400	chr15	45028161	negative	STAT2	12	56735385	56753979
	cg15022400	chr15	45028161	negative	EPSTI1	13	43411603	43566520
	cg15022400	chr15	45028161	positive	PCDH9	13	66816112	67804468
	cg15022400	chr15	45028161	positive	TCL6	14	96116830	96266650
	cg15022400	chr15	45028161	positive	TCL1A|LOC100133207	14	96087246	96259939
	cg15022400	chr15	45028161	negative	NLRC5	16	57023365	57117431
	cg15022400	chr15	45028161	positive	FAM129C	19	17634110	17664628
	cg15022400	chr15	45028161	positive	CD22	19	35821091	35838261
	cg15022400	chr15	45028161	positive	CD79A	19	42381187	42385432
	cg15022400	chr15	45028161	positive	LARGE	22	33668857	34318672
	cg10439456	chr15	45028270	negative	PML	15	74286550	74339109
	cg10439456	chr15	45028270	negative	IFI44L	1	79086136	79108668
	cg10439456	chr15	45028270	negative	IFI44	1	79115494	79199472
	cg10439456	chr15	45028270	negative	FCGR1B|FCGR1A|FCGR1C|HIST2H2BF	1	150000000	150000000
	cg10439456	chr15	45028270	negative	IFI16	1	159000000	159000000
	cg10439456	chr15	45028270	negative	IFI6|FAM76A	1	27992587	28359029
	cg10439456	chr15	45028270	negative	GBP3|GBP1	1	89459980	89488544
	cg10439456	chr15	45028270	negative	GBP1|GBP3	1	89517530	89531777
	cg10439456	chr15	45028270	negative	GBP7|GBP2|GBP4	1	89571087	89724094
	cg10439456	chr15	45028270	negative	GBP4	1	89646847	89664623
	cg10439456	chr15	45028270	negative	GBP5	1	89724342	89738534
	cg10439456	chr15	45028270	negative	ADAR	1	155000000	155000000
	cg10439456	chr15	45028270	negative	AIM2	1	159000000	159000000
	cg10439456	chr15	45028270	negative	RSAD2|RNF144A-AS1	2	7005985	7058515
	cg10439456	chr15	45028270	negative	VRK2|FANCL	2	58134742	58387001
	cg10439456	chr15	45028270	negative	VAMP5	2	85811526	85820515
	cg10439456	chr15	45028270	negative	DHRS9	2	170000000	170000000
	cg10439456	chr15	45028270	negative	SPATS2L	2	201000000	201000000
	cg10439456	chr15	45028270	negative	SP140|SP140L	2	231000000	231000000
	cg10439456	chr15	45028270	negative	EIF2AK2	2	37326361	37384180
	cg10439456	chr15	45028270	negative	IFIH1	2	163000000	163000000
	cg10439456	chr15	45028270	negative	STAT1|GLS	2	192000000	192000000
	cg10439456	chr15	45028270	negative	WDFY1	2	225000000	225000000
	cg10439456	chr15	45028270	negative	DTX3L	3	122000000	122000000
	cg10439456	chr15	45028270	negative	PARP14	3	122000000	122000000
	cg10439456	chr15	45028270	negative	RTP4	3	187000000	187000000
	cg10439456	chr15	45028270	negative	PARP9	3	122000000	122000000
	cg10439456	chr15	45028270	negative	PLSCR1	3	146000000	146000000
	cg10439456	chr15	45028270	negative	P2RY14	3	151000000	151000000
	cg10439456	chr15	45028270	negative	LAP3|LAP3P2	4	17578927	17609590
	cg10439456	chr15	45028270	negative	HERC6	4	89300017	89364247
	cg10439456	chr15	45028270	negative	HERC5	4	89378307	89430798
	cg10439456	chr15	45028270	negative	DDX60	4	169000000	169000000
	cg10439456	chr15	45028270	negative	IRF1	5	132000000	132000000
	cg10439456	chr15	45028270	negative	BTN3A1|BTN3A3	6	26402486	26415431
	cg10439456	chr15	45028270	negative	BTN3A3|BTN3A2	6	26440758	26453639
	cg10439456	chr15	45028270	negative	HCP5	6	31430834	31433581
	cg10439456	chr15	45028270	negative	LOC100507463|PSMB9	6	32811883	32844921
	cg10439456	chr15	45028270	negative	FTSJD2	6	37400868	37450603
	cg10439456	chr15	45028270	negative	TAP2	6	32789610	32806537
	cg10439456	chr15	45028270	negative	TAP1	6	32812989	32822092
	cg10439456	chr15	45028270	negative	SAMD9	7	92728832	92752245
	cg10439456	chr15	45028270	negative	SAMD9L	7	92759389	92777678
	cg10439456	chr15	45028270	negative	PARP12	7	140000000	140000000
	cg10439456	chr15	45028270	negative	LY6E	8	144000000	144000000
	cg10439456	chr15	45028270	negative	CD274	9	5437738	5469552
	cg10439456	chr15	45028270	negative	PDCD1LG2	9	5510545	5571253
	cg10439456	chr15	45028270	negative	C9orf91	9	117000000	117000000
	cg10439456	chr15	45028270	negative	DDX58	9	32455306	32732887
	cg10439456	chr15	45028270	negative	FRMD3	9	85822832	86178992
	cg10439456	chr15	45028270	negative	IFIT2	10	91061733	91069032
	cg10439456	chr15	45028270	negative	IFIT3	10	91069146	91100725
	cg10439456	chr15	45028270	negative	IFIT1	10	91152323	91163733
	cg10439456	chr15	45028270	negative	IFIT5	10	91174345	91180754
	cg10439456	chr15	45028270	negative	ANKRD22	10	90581836	90618421
	cg10439456	chr15	45028270	negative	TRIM34|TRIM6-TRIM34|TRIM6	11	5573033	5692667
	cg10439456	chr15	45028270	negative	TRIM22	11	5710939	5732092
	cg10439456	chr15	45028270	negative	SERPING1	11	57358536	57382308
	cg10439456	chr15	45028270	negative	TRIM21	11	4406138	4414916
	cg10439456	chr15	45028270	negative	TRIM5|TRIM22	11	5667051	5959839
	cg10439456	chr15	45028270	negative	UBE2L6	11	57319138	57335800
	cg10439456	chr15	45028270	negative	TRAFD1	12	113000000	113000000
	cg10439456	chr15	45028270	negative	OAS1	12	113000000	113000000
	cg10439456	chr15	45028270	negative	OAS3	12	113000000	113000000
	cg10439456	chr15	45028270	negative	OAS2	12	113000000	113000000
	cg10439456	chr15	45028270	negative	STAT2	12	56735385	56753979
	cg10439456	chr15	45028270	negative	OASL	12	121000000	121000000
	cg10439456	chr15	45028270	negative	EPSTI1	13	43411603	43566520
	cg10439456	chr15	45028270	negative	RNF31|PSME2	14	24615908	24630242
	cg10439456	chr15	45028270	negative	IRF9	14	24631354	24636611
	cg10439456	chr15	45028270	negative	REC8	14	24640862	24650109
	cg10439456	chr15	45028270	negative	WARS	14	101000000	101000000
	cg10439456	chr15	45028270	negative	NLRC5	16	57023365	57117431
	cg10439456	chr15	45028270	negative	PSMB10	16	67968424	67970969
	cg10439456	chr15	45028270	negative	IFI35	17	41158762	41166472
	cg10439456	chr15	45028270	negative	RNF213	17	78234669	78312753
	cg10439456	chr15	45028270	negative	RNF213	17	78323587	78370085
	cg10439456	chr15	45028270	negative	SECTM1	17	80278900	80291836
	cg10439456	chr15	45028270	negative	ZCCHC2|C18orf49	18	60181165	60362570
	cg10439456	chr15	45028270	negative	CEACAM1	19	43011466	43032671
	cg10439456	chr15	45028270	negative	ZBP1	20	56142595	56200266
	cg10439456	chr15	45028270	negative	MX1	21	42792313	42831085
	cg10439456	chr15	45028270	negative	APOL6	22	36026476	36064451
	cg10439456	chr15	45028270	negative	APOL1	22	36649124	36663558
	cg10439456	chr15	45028270	negative	ISG15	1	933520	949914
	cg10202714	chr16	89183678	negative	SH2D1B	1	162000000	162000000
	cg10202714	chr16	89183678	negative	IL2RB	22	37513228	37554917
	cg18052511	chr3	46410222	positive	OXNAD1|RFTN1	3	16306728	16365965
	cg18052511	chr3	46410222	positive	SATB1	3	18389431	18487082
	cg18052511	chr3	46410222	positive	FHIT	3	59592529	61237603
	cg18052511	chr3	46410222	positive	NPCDR1	3	59956575	59958972
	cg18052511	chr3	46410222	negative	GPR171	3	151000000	151000000
	cg18052511	chr3	46410222	positive	CA6	1	8954010	9035146
	cg18052511	chr3	46410222	positive	AK5	1	77747637	78025651
	cg18052511	chr3	46410222	negative	PYHIN1	1	159000000	159000000
	cg18052511	chr3	46410222	negative	CFH|CFHR1	1	197000000	197000000
	cg18052511	chr3	46410222	negative	MCOLN2	1	85382388	85463372
	cg18052511	chr3	46410222	negative	KIF5C	2	150000000	150000000
	cg18052511	chr3	46410222	positive	ITGA6|LOC100287375	2	173000000	173000000
	cg18052511	chr3	46410222	negative	ADAM23	2	207000000	207000000
	cg18052511	chr3	46410222	positive	TXK	4	48067962	48136273
	cg18052511	chr3	46410222	positive	LEF1|LEF1-AS1	4	109000000	109000000
	cg18052511	chr3	46410222	negative	GZMK	5	54320101	54391279
	cg18052511	chr3	46410222	negative	GZMA	5	54381530	54406068
	cg18052511	chr3	46410222	positive	IL6ST	5	55232213	55352365
	cg18052511	chr3	46410222	positive	BACH2	6	90636254	91006461
	cg18052511	chr3	46410222	positive	EPHX2	8	27348646	27444629
	cg18052511	chr3	46410222	negative	ITGB1	10	33171045	33281361
	cg18052511	chr3	46410222	positive	ABLIM1	10	116000000	117000000
	cg18052511	chr3	46410222	positive	PDE3B	11	14624343	14896822
	cg18052511	chr3	46410222	positive	LMO7	13	76194570	76668973
	cg18052511	chr3	46410222	positive	APBA2	15	29212408	29410511
	cg18052511	chr3	46410222	positive	NOG	17	54671038	54672547
	cg18052511	chr3	46410222	positive	PRKCA	17	64298656	64806859
	cg18052511	chr3	46410222	positive	CCR7	17	38710024	38769601
	cg18052511	chr3	46410222	positive	DSC1	18	28709209	28874617
	cg18052511	chr3	46410222	positive	TSHZ2	20	51588767	52085233
	cg18052511	chr3	46410222	positive	SCML1	X	17754576	17773104
	cg18052511	chr3	46410222	negative	CXCR3	X	70835773	70881773
	cg22129276	chr2	169926103	positive	MAL	2	95691432	95734669
	cg22129276	chr2	169926103	positive	ITGA6|LOC100287375	2	173000000	173000000
	cg22129276	chr2	169926103	positive	SCN3A	2	166000000	166000000
	cg22129276	chr2	169926103	positive	AK5	1	77747637	78025651
	cg22129276	chr2	169926103	negative	CFH|CFHR1	1	197000000	197000000
	cg22129276	chr2	169926103	negative	MCOLN2	1	85382388	85463372
	cg22129276	chr2	169926103	positive	FCRL1	1	158000000	158000000
	cg22129276	chr2	169926103	positive	OXNAD1|RFTN1	3	16306728	16365965
	cg22129276	chr2	169926103	positive	FHIT	3	59592529	61237603
	cg22129276	chr2	169926103	positive	NPCDR1	3	59956575	59958972
	cg22129276	chr2	169926103	positive	SPRY1	4	124000000	124000000
	cg22129276	chr2	169926103	positive	TAPT1|FLJ39653	4	16162922	16324612
	cg22129276	chr2	169926103	positive	TXK	4	48067962	48136273
	cg22129276	chr2	169926103	positive	FAM13A|FAM13A-AS1	4	89645913	89744421
	cg22129276	chr2	169926103	positive	LEF1|LEF1-AS1	4	109000000	109000000
	cg22129276	chr2	169926103	negative	GZMK	5	54320101	54391279
	cg22129276	chr2	169926103	positive	CAMK4	5	111000000	111000000
	cg22129276	chr2	169926103	positive	IL6ST	5	55232213	55352365
	cg22129276	chr2	169926103	positive	LIX1	5	96427575	96478576
	cg22129276	chr2	169926103	positive	COL19A1	6	70576431	70922160
	cg22129276	chr2	169926103	negative	MYO6	6	76458926	76626398
	cg22129276	chr2	169926103	positive	BACH2	6	90636254	91006461
	cg22129276	chr2	169926103	positive	PTPRK	6	128000000	129000000
	cg22129276	chr2	169926103	positive	TSPAN13	7	16793149	16824259
	cg22129276	chr2	169926103	positive	CDCA7L	7	21940531	22056557
	cg22129276	chr2	169926103	positive	EPHX2	8	27348646	27444629
	cg22129276	chr2	169926103	positive	STRBP	9	126000000	126000000
	cg22129276	chr2	169926103	positive	ABLIM1	10	116000000	117000000
	cg22129276	chr2	169926103	negative	KLRG1	12	9102741	9216030
	cg22129276	chr2	169926103	negative	PZP	12	9288945	9360966
	cg22129276	chr2	169926103	positive	NELL2|MAFG|LOC100653255|LOC100653018	12	44771321	45270870
	cg22129276	chr2	169926103	positive	TBC1D4	13	75858312	76080341
	cg22129276	chr2	169926103	positive	TCL1A|LOC100133207	14	96087246	96259939
	cg22129276	chr2	169926103	positive	APBA2	15	29212408	29410511
	cg22129276	chr2	169926103	positive	PRKCA	17	64298656	64806859
	cg22129276	chr2	169926103	positive	CCR7	17	38710024	38769601
	cg22129276	chr2	169926103	negative	ABCA6	17	67073888	67138128
	cg22129276	chr2	169926103	positive	DSC1	18	28709209	28874617
	cg22129276	chr2	169926103	positive	FAM129C	19	17634110	17664628
	cg22129276	chr2	169926103	positive	CD22	19	35821091	35838261
	cg22129276	chr2	169926103	positive	SCML1	X	17754576	17773104

## Sheet: S7
	Supplementary Table 7 Comparison of brain and blood DNA methylation levels using London cohort samples (PMID: 26457534)
		Using Beta values			Using Residuals			Annotations			Meta-analysis of FHS9 and ADNI
	CpG	Spearman_cor	pVal	fdr	spearman_cor	pVal	fdr	Chr	position	GREAT_annotation	estimate	se	pVal.fixed	direction
	cg03151810	0.856558	6.34798e-21	6.02408e-19	0.57194	2.84326e-07	3.22355e-05	chr8	144371745	ZNF696 (-1814)	0.386787	0.146965	0.00849252	++
	cg11388673	0.856339	6.65645e-21	6.02408e-19	0.568067	3.56193e-07	3.22355e-05	chr8	144371779	ZNF696 (-1780)	0.480953	0.173277	0.00550943	++
	cg02530860	0.820935	5.8301e-18	3.5175e-16	0.495433	1.50373e-05	0.000907249	chr8	144371537	ZNF696 (-2022)	0.43867	0.164283	0.00758048	++
	cg10307580	0.405005	0.000556557	0.011193	0.395725	0.000763765	0.026543	chr15	33486727	FMN1 (-126643);RYR3 (-116450)	0.280556	0.101311	0.0056187	++
	cg15205435	0.369309	0.00179099	0.02947	0.391487	0.00087988	0.026543	chr1	6187920	CHD5 (+52263);KCNAB2 (+81940)	0.449998	0.128668	0.000469888	++
	cg04986336	-0.348155	0.00337365	0.0390167	-0.395214	0.000777	0.026543	chr11	67418358	ACY3 (-229)	-0.286312	0.13595	0.0352041	--
	cg04565008	-0.425612	0.000266542	0.00804068	-0.382645	0.00117506	0.0303837	chr11	67418140	ACY3 (-11)	-0.32432	0.123868	0.00883778	--
	cg18001427	0.519328	4.82441e-06	0.000218305	0.35981	0.00239258	0.0481175	chr21	30391784	RWDD2B (-86)	0.320197	0.124416	0.0100648	+-

## Sheet: S8
	Supplementary 8 A total of 52994 mQTL - CpG pairs were significant in blood samples analyses. The blood mQTLs were obtained from the GoDMC database. We searched for mQTLs for CpGs mapped to the 44 AD-associated CpGs (Supplementary Table 3), and 233 CpGs located in the 44 AD-associated DMRs in blood samples analysis (Supplementary Table 4). Definitions for columns under "Blood mQTLs" can be obtain…
	CpG-SNP	Annotations for CpGs							Annotations for SNPs			Blood mQTLs
		CpG	UCSC_RefGene_Group	UCSC_RefGene_Accession	UCSC_RefGene_Name	Relation_to_Island	chr	position	SNP	SNPid	cpg_SNP_distance	beta_a1	se	pval	samplesize	allele1	allele2	freq_a1	freq_se	cistrans	num_studies	direction	hetisq	hetchisq	hetpval	tausq	beta_are_a1	se_are	pval_are	se_mre	pval_mre	chunk	clumped	sig
	cg17003395-chr20:16485968:SNP	cg17003395	TSS1500	NM_024704	KIF16B	Island	chr20	16555519	chr20:16485968:SNP	rs2295113	69551	-0.129968	0.0093405	5.175e-44	27257	G	A	0.2979	0.0238	TRUE	35	++++++++++++++++-+++++++?+++++++++++	26.8	46.4241	0.0759	0.0011305	-0.129557	0.0113546	3.725e-30	0.0127537	2.183e-24	616	FALSE	1
	cg17003395-chr20:16339569:SNP	cg17003395	TSS1500	NM_024704	KIF16B	Island	chr20	16555519	chr20:16339569:SNP	rs77466049	215950	-0.174869	0.0126552	1.986e-43	26472	C	T	0.1378	0.0176	TRUE	34	+++++++?+++++++-++++++++?-++++++++-+	29.6	46.866	0.05559	0.0023202	-0.171365	0.0157679	1.638e-27	0.0179726	2.252e-22	616	FALSE	1
	cg17003395-chr20:16239434:SNP	cg17003395	TSS1500	NM_024704	KIF16B	Island	chr20	16555519	chr20:16239434:SNP	rs117070501	316085	-0.196505	0.0172589	4.926e-30	27736	G	A	0.068	0.0129	TRUE	36	+++++++++++-+++-+++++++++++++++-++-+	0	32.2939	0.5994	0	-0.196505	0.0172589	4.926e-30	0.0172589	4.926e-30	616	FALSE	1
	cg17003395-chr20:16456113:SNP	cg17003395	TSS1500	NM_024704	KIF16B	Island	chr20	16555519	chr20:16456113:SNP	rs6111153	99406	0.253813	0.0095862	1.79e-154	26955	T	C	0.2667	0.0175	TRUE	35	+++++++?+++++-++++++++++++++++++++++	46.4	63.457	0.001604	0.0028248	0.25536	0.0137912	1.528e-76	0.0178915	1.115e-45	616	FALSE	1
	cg17003395-chr20:16271704:SNP	cg17003395	TSS1500	NM_024704	KIF16B	Island	chr20	16555519	chr20:16271704:SNP	rs7271656	283815	0.174813	0.0179928	2.584e-22	27224	G	A	0.0613	0.0066	TRUE	35	------------+-+---------?-+-+-------	56.6	78.2638	2.41e-05	0.0149645	0.18862	0.0288282	6.034e-11	0.0414171	2.434e-05	616	FALSE	1
	cg17003395-chr20:16649586:SNP	cg17003395	TSS1500	NM_024704	KIF16B	Island	chr20	16555519	chr20:16649586:SNP	rs4814534	94067	0.22447	0.0106358	7.12e-99	26468	G	A	0.2095	0.0177	TRUE	34	-------?-----+----------?-----------	50.9	67.2152	0.0003986	0.0040441	0.219649	0.0160008	6.959e-43	0.0216632	3.698e-25	616	FALSE	1
	cg17003395-chr20:16557993:SNP	cg17003395	TSS1500	NM_024704	KIF16B	Island	chr20	16555519	chr20:16557993:SNP	rs6044140	2474	-0.501676	0.0081572	0	27245	T	C	0.4213	0.0348	TRUE	35	------------------------?-----------	81.3	181.34	5.062e-22	0.0102296	-0.498777	0.0196475	3.58e-142	0.0435069	9.213e-31	616	FALSE	1
	cg17003395-chr20:16231460:SNP	cg17003395	TSS1500	NM_024704	KIF16B	Island	chr20	16555519	chr20:16231460:SNP	rs13037571	324059	0.178826	0.0102336	2.242e-68	27749	A	C	0.2202	0.0235	TRUE	36	+++++++++++++-++++++++++++++-+++++++	31.3	50.9819	0.03957	0.0017444	0.173834	0.0129124	2.599e-41	0.0149065	3.704e-33	616	FALSE	1
	cg17003395-chr20:16653807:SNP	cg17003395	TSS1500	NM_024704	KIF16B	Island	chr20	16555519	chr20:16653807:SNP	rs4619686	98288	-0.186342	0.0084312	3.06e-108	27731	T	C	0.4944	0.0255	TRUE	36	---------------++-------------------	40	58.3581	0.007896	0.0017298	-0.182613	0.0114109	1.211e-57	0.0140579	4.206e-40	616	FALSE	1
	cg17003395-chr20:16574875:SNP	cg17003395	TSS1500	NM_024704	KIF16B	Island	chr20	16555519	chr20:16574875:SNP	rs6044156	19356	-0.359773	0.0103007	2.91e-267	27736	C	A	0.2119	0.0214	TRUE	36	++++++++++++++++++++++++++++++++++++	61.4	90.6285	8.023e-07	0.006148	-0.357978	0.0174409	1.28e-93	0.0266726	1.828e-41	616	FALSE	1
	cg17003395-chr20:16455389:SNP	cg17003395	TSS1500	NM_024704	KIF16B	Island	chr20	16555519	chr20:16455389:SNP	rs6043989	100130	0.257713	0.0094342	2.68e-164	27749	G	C	0.2679	0.0172	TRUE	36	-------------+----------------------	50.5	70.6585	0.0003347	0.0033069	0.259091	0.014109	2.574e-75	0.0190459	1.024e-41	616	FALSE	1
	cg17003395-chr20:16561391:SNP	cg17003395	TSS1500	NM_024704	KIF16B	Island	chr20	16555519	chr20:16561391:SNP	rs2235968	5872	-0.451491	0.0088075	0	24997	T	G	0.3767	0.0369	TRUE	33	-------?-?--------------?-----------	77.9	144.481	3.096e-16	0.0091413	-0.4457	0.0196507	6.89e-114	0.0397662	7.114e-30	616	FALSE	1
	cg17003395-chr20:16651629:SNP	cg17003395	TSS1500	NM_024704	KIF16B	Island	chr20	16555519	chr20:16651629:SNP	rs113179983	96110	-0.185412	0.0085978	3.82e-103	27724	T	C	0.4064	0.017	TRUE	36	---------------++-------------------	42.1	60.4075	0.004842	0.0019567	-0.180694	0.0118495	1.668e-52	0.0148392	7.974e-36	616	FALSE	1
	cg17003395-chr20:16473617:SNP	cg17003395	TSS1500	NM_024704	KIF16B	Island	chr20	16555519	chr20:16473617:SNP	rs79530306	81902	-0.204196	0.0196373	2.521e-25	26478	T	A	0.0539	0.0085	TRUE	34	++-++++?++++++++--++++++?+++++++++++	34.2	50.1144	0.02851	0.0069082	-0.199684	0.0254768	4.583e-15	0.0298216	7.527e-12	616	FALSE	1
	cg17003395-chr20:16470749:SNP	cg17003395	TSS1500	NM_024704	KIF16B	Island	chr20	16555519	chr20:16470749:SNP	rs6044021	84770	-0.172731	0.0111155	1.873e-54	27221	T	C	0.1815	0.0205	TRUE	35	----------------+-------?-----------	13.7	39.3953	0.2412	0.0006951	-0.172286	0.0122637	7.875e-45	0.0128794	5.188e-41	616	FALSE	1
	cg17003395-chr20:16446412:INDEL	cg17003395	TSS1500	NM_024704	KIF16B	Island	chr20	16555519	chr20:16446412:INDEL	chr20.16446412	109107	-0.152897	0.0131376	2.637e-31	16761	I	D	0.2195	0.0252	TRUE	21	?++??++???++?-+?++++??++?+?+?++??+-+	15	23.5157	0.2642	0.0006543	-0.152318	0.0147134	4.083e-25	0.015447	4.239e-23	616	FALSE	1
	cg17003395-chr20:16493974:SNP	cg17003395	TSS1500	NM_024704	KIF16B	Island	chr20	16555519	chr20:16493974:SNP	rs16997790	61545	-0.130373	0.0093414	2.873e-44	27257	C	T	0.2978	0.0239	TRUE	35	++++++++++++++++-+++++++?+++++++++++	26	45.9243	0.08322	0.0010852	-0.129933	0.0112861	1.139e-30	0.0126176	5.016e-25	616	FALSE	1
	cg17003395-chr20:16307675:SNP	cg17003395	TSS1500	NM_024704	KIF16B	Island	chr20	16555519	chr20:16307675:SNP	rs188324441	247844	0.356952	0.0314703	8.08e-30	14616	C	T	0.0397	0.0072	TRUE	19	?--??--???----??+---??--?-???--???--	50.4	36.322	0.006415	0.0197213	0.372857	0.0477014	5.432e-15	0.0635036	1.899e-08	616	FALSE	1
	cg17003395-chr20:16376294:SNP	cg17003395	TSS1500	NM_024704	KIF16B	Island	chr20	16555519	chr20:16376294:SNP	rs56368069	179225	-0.15152	0.0115584	2.919e-39	27747	C	T	0.1608	0.0204	TRUE	36	++++-++++++++++-+++++++++-++++++++-+	17.8	42.5988	0.1767	0.001058	-0.148573	0.013157	1.432e-29	0.0140678	4.734e-27	616	FALSE	1
	cg17003395-chr20:16620710:SNP	cg17003395	TSS1500	NM_024704	KIF16B	Island	chr20	16555519	chr20:16620710:SNP	rs6111216	65191	0.182257	0.0091636	5.047e-88	27237	G	A	0.325	0.0129	TRUE	35	------------------------?+--------+-	51.9	70.7419	0.0002199	0.0032166	0.182656	0.0138972	1.858e-39	0.0190662	1.187e-21	616	FALSE	1
	cg17003395-chr20:16420028:SNP	cg17003395	TSS1500	NM_024704	KIF16B	Island	chr20	16555519	chr20:16420028:SNP	rs74708830	135491	-0.1444	0.0112168	6.345e-38	27731	T	C	0.1744	0.018	TRUE	36	----+----------+---------+----------	21.7	44.7106	0.1259	0.0012735	-0.141694	0.0131441	4.278e-27	0.0143289	6.944e-24	616	FALSE	1
	cg17003395-chr20:16615051:SNP	cg17003395	TSS1500	NM_024704	KIF16B	Island	chr20	16555519	chr20:16615051:SNP	rs13039021	59532	0.682927	0.0210753	2.4e-230	21809	T	C	0.0534	0.0107	TRUE	28	+++++?+?+?+++++++++++?+??+?++++++?++	51.2	55.3717	0.00103	0.0132692	0.684753	0.0317639	4.49e-103	0.0432214	3.079e-56	616	FALSE	1
	cg17003395-chr20:16411575:INDEL	cg17003395	TSS1500	NM_024704	KIF16B	Island	chr20	16555519	chr20:16411575:INDEL	chr20.16411575	143944	-0.470717	0.0412939	4.221e-30	8367	D	I	0.9625	0.0064	TRUE	12	-??--?-?-???-??-????--????-?-???-???	65.8	32.1723	0.0007157	0.040597	-0.492633	0.0735572	2.123e-11	0.120774	9.719e-05	616	FALSE	1
	cg17003395-chr20:16660016:SNP	cg17003395	TSS1500	NM_024704	KIF16B	Island	chr20	16555519	chr20:16660016:SNP	rs1885571	104497	0.262186	0.0121836	1.02e-102	27139	T	G	0.1413	0.0101	TRUE	35	++++++++++++++++++++++++++?+++++++++	60.2	85.3759	2.633e-06	0.0079453	0.256307	0.0202547	1.06e-36	0.0305936	1.035e-17	616	FALSE	1
	cg17003395-chr20:16376018:SNP	cg17003395	TSS1500	NM_024704	KIF16B	Island	chr20	16555519	chr20:16376018:SNP	rs56404116	179501	-0.172001	0.0146357	6.884e-32	17261	G	A	0.1592	0.0221	TRUE	22	?++??++???++?++?++++??+++-?+?++??+-+	8.5	22.9578	0.3462	0.0004507	-0.170772	0.0156237	8.254e-28	0.0160002	5.93e-27	616	FALSE	1
	cg17003395-chr20:16645880:SNP	cg17003395	TSS1500	NM_024704	KIF16B	Island	chr20	16555519	chr20:16645880:SNP	rs8118638	90361	0.386024	0.0144931	2.66e-156	26464	C	T	0.097	0.0103	TRUE	34	-------?-------+--------?-----------	73	122.338	3.424e-12	0.019581	0.368624	0.0291504	1.183e-36	0.0537289	6.737e-13	616	FALSE	1
	cg17003395-chr20:16659902:SNP	cg17003395	TSS1500	NM_024704	KIF16B	Island	chr20	16555519	chr20:16659902:SNP	rs6135844	104383	0.224225	0.0104439	3e-102	27749	A	C	0.2075	0.0178	TRUE	36	+++++++++++++-++++++++++++++++++++++	49.5	69.2651	0.000491	0.003895	0.220851	0.0154611	2.742e-46	0.0206685	2.024e-27	616	FALSE	1
	cg17003395-chr20:16497856:SNP	cg17003395	TSS1500	NM_024704	KIF16B	Island	chr20	16555519	chr20:16497856:SNP	rs6044052	57663	-0.133091	0.0093468	5.232e-46	27746	G	T	0.2869	0.0226	TRUE	36	+++++++++++++++--++++++++++++++-++++	29.2	49.4183	0.05387	0.0013119	-0.132684	0.0115686	1.88e-30	0.0131972	6.451e-24	616	FALSE	1
	cg17003395-chr20:16480350:SNP	cg17003395	TSS1500	NM_024704	KIF16B	Island	chr20	16555519	chr20:16480350:SNP	rs6135765	75169	-0.134976	0.0094292	1.773e-46	27247	G	A	0.2866	0.0227	TRUE	35	+++++++++++++++--+++++++?++++++-++++	29.6	48.2717	0.05336	0.0013231	-0.134839	0.0117088	1.095e-30	0.0133872	6.605e-24	616	FALSE	1
	cg17003395-chr20:16482916:SNP	cg17003395	TSS1500	NM_024704	KIF16B	Island	chr20	16555519	chr20:16482916:SNP	rs6044035	72603	-0.13038	0.0093419	2.868e-44	27247	G	T	0.2978	0.0239	TRUE	35	++++++++++++++++-+++++++?+++++++++++	26.5	46.2733	0.07805	0.001117	-0.129972	0.011334	1.922e-30	0.0127141	1.126e-24	616	FALSE	1
	cg17003395-chr20:16575193:SNP	cg17003395	TSS1500	NM_024704	KIF16B	Island	chr20	16555519	chr20:16575193:SNP	rs55856172	19674	-0.29713	0.0164136	3.034e-73	26642	A	G	0.0783	0.0145	TRUE	34	------------------------?-?-------+-	0	19.1376	0.974	0	-0.29713	0.0164136	3.034e-73	0.0164136	3.034e-73	616	FALSE	1
	cg17003395-chr20:16625202:SNP	cg17003395	TSS1500	NM_024704	KIF16B	Island	chr20	16555519	chr20:16625202:SNP	rs4814522	69683	0.190514	0.0092859	1.54e-93	27730	G	A	0.2986	0.0198	TRUE	36	-------------------------+--------+-	50.5	70.7262	0.0003285	0.0032072	0.191849	0.0138518	1.27e-43	0.0187646	3.218e-24	616	FALSE	1
	cg17003395-chr20:16585424:INDEL	cg17003395	TSS1500	NM_024704	KIF16B	Island	chr20	16555519	chr20:16585424:INDEL	chr20.16585424	29905	-0.294174	0.0175581	5.268e-63	23668	I	D	0.0771	0.015	TRUE	31	+++++++?+?++++++++++++++?+?++++?++-+	0	19.4035	0.9312	0	-0.294174	0.0175581	5.268e-63	0.0175581	5.268e-63	616	FALSE	1
	cg17003395-chr20:16412690:SNP	cg17003395	TSS1500	NM_024704	KIF16B	Island	chr20	16555519	chr20:16412690:SNP	rs73898736	142829	-0.146617	0.0111985	3.632e-39	27249	G	A	0.1788	0.0186	TRUE	35	++++-++++++++++-++++++++?-++++++++++	23.8	44.5946	0.1056	0.0013862	-0.143882	0.0133218	3.425e-27	0.0146881	1.826e-23	616	FALSE	1
	cg17003395-chr20:16212746:INDEL	cg17003395	TSS1500	NM_024704	KIF16B	Island	chr20	16555519	chr20:16212746:INDEL	chr20.16212746	342773	0.213583	0.0163568	5.74e-39	16045	I	D	0.1345	0.0088	TRUE	20	?--??--???--?+-?+---??--?-?-??-??---	68.6	60.4778	3.251e-06	0.0120411	0.217555	0.0313974	4.236e-12	0.0520645	4.091e-05	616	FALSE	1
	cg17003395-chr20:16376631:SNP	cg17003395	TSS1500	NM_024704	KIF16B	Island	chr20	16555519	chr20:16376631:SNP	rs4813217	178888	-0.135077	0.0103086	3.15e-39	27745	G	A	0.2145	0.0185	TRUE	36	++++-++++++++-+-+-++++++++++++++++++	23.4	45.6719	0.1069	0.0011812	-0.131969	0.0122063	3.035e-27	0.0134518	1.001e-23	616	FALSE	1
	cg17003395-chr20:16240454:SNP	cg17003395	TSS1500	NM_024704	KIF16B	Island	chr20	16555519	chr20:16240454:SNP	rs71331813	315065	0.169156	0.0104086	2.177e-59	24260	C	T	0.2573	0.0297	TRUE	32	-------?-?--------------?---+--?----	33.2	46.4145	0.03711	0.0017517	0.167363	0.0133747	6.302e-36	0.0155842	1.902e-27	616	FALSE	1
	cg17003395-chr20:16535846:INDEL	cg17003395	TSS1500	NM_024704	KIF16B	Island	chr20	16555519	chr20:16535846:INDEL	chr20.16535846	19673	-0.281433	0.0165965	1.698e-64	23667	D	I	0.0869	0.0164	TRUE	31	-------?-?--------------?-?----?--+-	0	22.3065	0.8427	0	-0.281433	0.0165965	1.698e-64	0.0165965	1.698e-64	616	FALSE	1
	cg17003395-chr20:16350615:SNP	cg17003395	TSS1500	NM_024704	KIF16B	Island	chr20	16555519	chr20:16350615:SNP	rs74509243	204904	-0.170364	0.0121886	2.144e-44	27237	A	C	0.1456	0.0183	TRUE	35	-------------+-+--------?+--------+-	21.9	43.5392	0.1266	0.0014776	-0.167494	0.0142838	9.362e-32	0.0156083	9.778e-28	616	FALSE	1
	cg17003395-chr20:16209696:SNP	cg17003395	TSS1500	NM_024704	KIF16B	Island	chr20	16555519	chr20:16209696:SNP	rs6131801	345823	0.127271	0.009931	1.341e-37	27728	C	G	0.2427	0.0158	TRUE	36	+++++++++++++-++++++++++++-+-+++-+++	54.8	77.3936	4.864e-05	0.0043564	0.122898	0.0155476	2.688e-15	0.0219598	6.806e-09	616	FALSE	1
	cg17003395-chr20:16230213:SNP	cg17003395	TSS1500	NM_024704	KIF16B	Island	chr20	16555519	chr20:16230213:SNP	rs75866827	325306	-0.199018	0.017311	1.372e-30	27750	A	G	0.0673	0.0125	TRUE	36	---------------+---------------+--+-	0	32.505	0.5891	0	-0.199018	0.017311	1.372e-30	0.017311	1.372e-30	616	FALSE	1
	cg17003395-chr20:16363909:SNP	cg17003395	TSS1500	NM_024704	KIF16B	Island	chr20	16555519	chr20:16363909:SNP	rs59045088	191610	0.528717	0.0223976	3.35e-123	27247	A	C	0.0376	0.0089	TRUE	35	++++++++++++++++++++++++++++?+++++++	53.3	72.7968	0.000122	0.0203239	0.527837	0.0348982	1.108e-51	0.0479551	2.887e-28	616	FALSE	1
	cg17003395-chr20:16643899:INDEL	cg17003395	TSS1500	NM_024704	KIF16B	Island	chr20	16555519	chr20:16643899:INDEL	chr20.16643899	88380	0.300279	0.0139695	1.72e-102	16766	D	I	0.1768	0.0143	TRUE	21	?++??++???++?++?++++??++?+?+?++??+++	67.9	62.3673	3.045e-06	0.008915	0.291043	0.0263856	2.727e-28	0.0435621	5.458e-12	616	FALSE	1
	cg17003395-chr20:16298776:SNP	cg17003395	TSS1500	NM_024704	KIF16B	Island	chr20	16555519	chr20:16298776:SNP	rs67182398	256743	0.446418	0.0229228	1.796e-84	26759	G	A	0.0368	0.0111	TRUE	34	------------------------?---?-------	42.8	57.7054	0.00493	0.0135782	0.455692	0.0321812	1.615e-45	0.0400839	8.28e-29	616	FALSE	1
	cg17003395-chr20:16647669:SNP	cg17003395	TSS1500	NM_024704	KIF16B	Island	chr20	16555519	chr20:16647669:SNP	rs142739314	92150	0.707976	0.0194398	2.13e-290	26238	A	G	0.0567	0.0206	TRUE	34	+++++++?+++++++++++++++++++++++?++++	53.1	70.357	0.0001629	0.014784	0.696229	0.0301351	4.26e-118	0.0414462	2.027e-65	616	FALSE	1
	cg17003395-chr20:16416992:SNP	cg17003395	TSS1500	NM_024704	KIF16B	Island	chr20	16555519	chr20:16416992:SNP	rs7262082	138527	-0.146386	0.0112054	5.298e-39	27254	T	G	0.1786	0.0186	TRUE	35	----+----------+--------?+----------	23.9	44.7054	0.1035	0.0014025	-0.143574	0.0133489	5.582e-27	0.0147336	2.917e-23	616	FALSE	1
	cg17003395-chr20:16506427:SNP	cg17003395	TSS1500	NM_024704	KIF16B	Island	chr20	16555519	chr20:16506427:SNP	rs720594	49092	-0.129621	0.0093413	8.847e-44	27257	C	T	0.2976	0.0242	TRUE	35	++++++++++++++++-+++++++?+++++++++++	23.2	44.2842	0.1114	0.0009359	-0.129173	0.0110531	1.493e-31	0.0121669	1.677e-26	616	FALSE	1
	cg17003395-chr20:16480306:SNP	cg17003395	TSS1500	NM_024704	KIF16B	Island	chr20	16555519	chr20:16480306:SNP	rs6131830	75213	-0.134985	0.0094269	1.664e-46	27257	C	T	0.2866	0.0226	TRUE	35	+++++++++++++++--+++++++?++++++-++++	29.6	48.2957	0.05311	0.0013247	-0.134853	0.0117097	1.091e-30	0.0133906	6.735e-24	616	FALSE	1
	cg17003395-chr20:16451376:SNP	cg17003395	TSS1500	NM_024704	KIF16B	Island	chr20	16555519	chr20:16451376:SNP	rs6043977	104143	0.126153	0.0102378	6.872e-35	27745	A	G	0.2167	0.0166	TRUE	36	+++++++++++++-+++-++++++++++++++++-+	44.2	62.7031	0.002746	0.0030271	0.128642	0.014425	4.748e-19	0.0183411	6.064e-12	616	FALSE	1
	cg17003395-chr20:16354534:SNP	cg17003395	TSS1500	NM_024704	KIF16B	Island	chr20	16555519	chr20:16354534:SNP	rs78403726	200985	-0.169983	0.0121882	3.306e-44	27239	G	A	0.1456	0.0183	TRUE	35	+++++++++++++-+-++++++++?-++++++++-+	21.9	43.5358	0.1267	0.001477	-0.167041	0.0142831	1.352e-31	0.0156066	1.262e-27	616	FALSE	1
	cg17003395-chr20:16492695:SNP	cg17003395	TSS1500	NM_024704	KIF16B	Island	chr20	16555519	chr20:16492695:SNP	rs6044043	62824	-0.131482	0.0093765	1.136e-44	27216	G	T	0.2949	0.024	TRUE	35	++++++++++++++++-+++++++?+++++++++++	26.7	46.3727	0.07663	0.0011346	-0.131322	0.011393	9.694e-31	0.0127887	8.573e-25	616	FALSE	1
	cg17003395-chr20:16269974:SNP	cg17003395	TSS1500	NM_024704	KIF16B	Island	chr20	16555519	chr20:16269974:SNP	rs35281214	285545	0.398476	0.0232292	5.856e-66	27260	C	T	0.0353	0.0115	TRUE	35	-----------+----------------?-------	50.5	68.7466	0.0003852	0.0195824	0.406563	0.0351587	6.296e-31	0.0469685	2.178e-17	616	FALSE	1
	cg17003395-chr20:16654155:SNP	cg17003395	TSS1500	NM_024704	KIF16B	Island	chr20	16555519	chr20:16654155:SNP	rs2328024	98636	-0.151414	0.0099472	2.536e-52	27750	T	C	0.2389	0.0118	TRUE	36	------------------------------------	36.5	55.1511	0.0164	0.002076	-0.150949	0.0130699	7.436e-31	0.0156743	4.457e-22	616	FALSE	1
	cg17003395-chr20:16629538:SNP	cg17003395	TSS1500	NM_024704	KIF16B	Island	chr20	16555519	chr20:16629538:SNP	rs60228576	74019	-0.102999	0.0102193	6.852e-24	27240	G	C	0.2307	0.0147	TRUE	35	+++++++++++++++--+++++++?-+-++++++++	20	42.5112	0.1501	0.0009276	-0.10138	0.0118258	1.01e-17	0.0127775	7.57e-16	616	FALSE	1
	cg17003395-chr20:16444742:SNP	cg17003395	TSS1500	NM_024704	KIF16B	Island	chr20	16555519	chr20:16444742:SNP	rs6111143	110777	-0.141537	0.0104268	5.688e-42	27226	A	G	0.2152	0.0238	TRUE	35	-------------+-+--------?---------+-	18.3	41.6111	0.1732	0.0008636	-0.140357	0.0119106	4.704e-32	0.0127609	1.381e-28	616	FALSE	1
	cg17003395-chr20:16202670:SNP	cg17003395	TSS1500	NM_024704	KIF16B	Island	chr20	16555519	chr20:16202670:SNP	rs6080181	352849	0.128913	0.009922	1.347e-38	27750	C	T	0.2428	0.0157	TRUE	36	-------------+------------+-+---+---	56.7	80.9186	1.692e-05	0.0047103	0.124563	0.0158839	4.43e-15	0.0229393	1.912e-08	616	FALSE	1
	cg17003395-chr20:16653171:SNP	cg17003395	TSS1500	NM_024704	KIF16B	Island	chr20	16555519	chr20:16653171:SNP	rs4597603	97652	0.186726	0.0084263	8.37e-109	27737	T	C	0.5053	0.0252	TRUE	36	+++++++++++++++--+++++++++++++++++++	40.1	58.4374	0.00775	0.0017336	0.182944	0.0114115	7.69e-58	0.0140689	3.353e-40	616	FALSE	1
	cg17003395-chr20:16554067:SNP	cg17003395	TSS1500	NM_024704	KIF16B	Island	chr20	16555519	chr20:16554067:SNP	rs4814510	1452	-0.376119	0.0094365	0	27718	A	G	0.2615	0.0227	TRUE	36	------------------------------------	69.7	115.657	1.479e-10	0.0074863	-0.373594	0.0180087	1.35e-95	0.0311828	1.682e-33	616	FALSE	1
	cg17003395-chr20:16439709:INDEL	cg17003395	TSS1500	NM_024704	KIF16B	Island	chr20	16555519	chr20:16439709:INDEL	chr20.16439709	115810	0.658304	0.0213998	8.4e-208	24276	D	I	0.0517	0.0174	TRUE	32	+++++++?+?++++++++++++++?++++++?++++	47.3	58.842	0.001843	0.0134519	0.645283	0.0316017	1.13e-92	0.0406195	4.529e-59	616	FALSE	1
	cg17003395-chr20:16265770:SNP	cg17003395	TSS1500	NM_024704	KIF16B	Island	chr20	16555519	chr20:16265770:SNP	rs6043854	289749	0.399113	0.0230172	2.356e-67	27747	G	T	0.0355	0.0117	TRUE	36	-----------+------------------------	49.7	69.6459	0.0004424	0.0191522	0.408399	0.0345678	3.288e-32	0.0458015	2.934e-18	616	FALSE	1
	cg17003395-chr20:16624522:SNP	cg17003395	TSS1500	NM_024704	KIF16B	Island	chr20	16555519	chr20:16624522:SNP	rs56000416	69003	-0.1063	0.0112819	4.421e-21	27220	T	C	0.1784	0.016	TRUE	35	---------------++------?---+-+------	28.5	47.5228	0.06169	0.0017963	-0.103007	0.0139117	1.318e-13	0.0157691	1.573e-11	616	FALSE	1
	cg17003395-chr20:16603291:SNP	cg17003395	TSS1500	NM_024704	KIF16B	Island	chr20	16555519	chr20:16603291:SNP	rs6131851	47772	0.80351	0.0108596	0	27227	A	C	0.1563	0.0162	TRUE	35	++++++++++++++++++++++++?+++++++++++	79	161.834	1.446e-18	0.0157477	0.785994	0.0247664	4.9e-221	0.0516901	1.726e-54	616	FALSE	1
	cg17003395-chr20:16335703:SNP	cg17003395	TSS1500	NM_024704	KIF16B	Island	chr20	16555519	chr20:16335703:SNP	rs6111070	219816	0.503182	0.0243934	1.54e-94	24539	A	G	0.0346	0.006	TRUE	32	++++++?+++++++++-+++++++?++++?+++?++	57.6	73.1158	2.949e-05	0.0263392	0.486289	0.0398455	2.945e-34	0.0575336	2.213e-18	616	FALSE	1
	cg17003395-chr20:16647934:SNP	cg17003395	TSS1500	NM_024704	KIF16B	Island	chr20	16555519	chr20:16647934:SNP	rs62196332	92415	0.318734	0.0087108	4.02e-293	27748	C	T	0.3551	0.0192	TRUE	36	------------------------------------	58.3	83.9063	6.764e-06	0.0038668	0.311365	0.0141858	8.83e-107	0.0208826	1.346e-52	616	FALSE	1
	cg17003395-chr20:16315776:INDEL	cg17003395	TSS1500	NM_024704	KIF16B	Island	chr20	16555519	chr20:16315776:INDEL	chr20.16315776	239743	-0.215601	0.0175359	9.656e-35	24276	D	I	0.0761	0.0132	TRUE	32	-------?-?-----+--------?------?--+-	0	22.8917	0.853	0	-0.215601	0.0175359	9.656e-35	0.0175359	9.656e-35	616	FALSE	1
	cg17003395-chr20:16214888:SNP	cg17003395	TSS1500	NM_024704	KIF16B	Island	chr20	16555519	chr20:16214888:SNP	rs6110980	340631	0.128165	0.0100601	3.546e-37	26977	C	T	0.2428	0.0159	TRUE	35	-------?-----+------------+-+---+---	57	79.0019	1.926e-05	0.0047527	0.123604	0.0161684	2.093e-14	0.0233756	4.184e-08	616	FALSE	1
	cg17003395-chr20:16269531:SNP	cg17003395	TSS1500	NM_024704	KIF16B	Island	chr20	16555519	chr20:16269531:SNP	rs6111016	285988	0.337235	0.0431622	5.575e-15	7021	T	C	0.0436	0.0128	TRUE	10	+??++???+???+??+????++????+?????+???	39.6	14.9019	0.09367	0.0125515	0.354125	0.0575177	7.423e-10	0.0714664	2.372e-06	616	FALSE	1
	cg17003395-chr20:16271705:SNP	cg17003395	TSS1500	NM_024704	KIF16B	Island	chr20	16555519	chr20:16271705:SNP	rs6034444	283814	0.392388	0.0233705	2.895e-63	27257	A	C	0.0351	0.0117	TRUE	35	+++++++++++-++++++++++++++++?+++++++	47.6	64.9392	0.001086	0.017656	0.399929	0.0344093	3.159e-31	0.0446372	1.487e-18	616	FALSE	1
	cg17003395-chr20:16629601:SNP	cg17003395	TSS1500	NM_024704	KIF16B	Island	chr20	16555519	chr20:16629601:SNP	rs6111224	74082	0.232186	0.0095252	3.07e-131	27743	T	C	0.2634	0.02	TRUE	36	++++++++++++++++++++++++++++++++++++	50.2	70.3475	0.0003648	0.0033419	0.230157	0.0142087	5.18e-59	0.0191449	7.525e-34	616	FALSE	1
	cg17003395-chr20:16201384:SNP	cg17003395	TSS1500	NM_024704	KIF16B	Island	chr20	16555519	chr20:16201384:SNP	rs2327992	354135	0.131229	0.0103911	1.462e-36	25251	T	G	0.2423	0.0158	TRUE	33	+++++++++++++-?++++++++?++-+-?++-+++	57.4	75.1688	2.489e-05	0.0048803	0.125852	0.016824	7.403e-14	0.0244091	7.605e-08	616	FALSE	1
	cg17003395-chr20:16521528:SNP	cg17003395	TSS1500	NM_024704	KIF16B	Island	chr20	16555519	chr20:16521528:SNP	rs6080296	33991	-0.323634	0.0107924	1.44e-197	27739	C	T	0.1847	0.0289	TRUE	36	++++++++++++++++++++++++++++++++++++	34.7	53.577	0.02309	0.0022521	-0.324681	0.0139512	8.38e-120	0.0165207	1.897e-85	616	FALSE	1
	cg17003395-chr20:16442922:SNP	cg17003395	TSS1500	NM_024704	KIF16B	Island	chr20	16555519	chr20:16442922:SNP	rs76223731	112597	-0.14838	0.0112023	4.796e-40	27735	C	T	0.1742	0.0185	TRUE	36	++++-++++++++++-+++++++++-++++++++++	20.2	43.8382	0.1453	0.001156	-0.145855	0.0129724	2.494e-29	0.0140312	3.891e-26	616	FALSE	1
	cg17003395-chr20:16236201:SNP	cg17003395	TSS1500	NM_024704	KIF16B	Island	chr20	16555519	chr20:16236201:SNP	rs80206568	319318	-0.19721	0.0172444	2.758e-30	27745	T	G	0.068	0.0129	TRUE	36	-----------+---+---------------+--+-	0	33.0543	0.5623	0	-0.19721	0.0172444	2.758e-30	0.0172444	2.758e-30	616	FALSE	1
	cg17003395-chr20:16626526:SNP	cg17003395	TSS1500	NM_024704	KIF16B	Island	chr20	16555519	chr20:16626526:SNP	rs2225736	71007	0.190318	0.0092849	2.27e-93	27731	G	A	0.2986	0.0199	TRUE	36	-------------------------+--------+-	50.6	70.8353	0.0003187	0.0032163	0.191655	0.0138616	1.769e-43	0.0187914	4.155e-24	616	FALSE	1
	cg17003395-chr20:16509526:SNP	cg17003395	TSS1500	NM_024704	KIF16B	Island	chr20	16555519	chr20:16509526:SNP	rs55654433	45993	0.780775	0.0418828	1.469e-77	11601	T	C	0.0248	0.0052	TRUE	15	?++?+?+???++?+???+?+??+??+??+??+??++	56.1	31.8747	0.004174	0.0361905	0.736105	0.0697199	4.663e-26	0.0953573	2.658e-16	616	FALSE	1
	cg17003395-chr20:16657667:SNP	cg17003395	TSS1500	NM_024704	KIF16B	Island	chr20	16555519	chr20:16657667:SNP	rs6135840	102148	0.227523	0.0104262	1.43e-105	27725	C	G	0.2083	0.0178	TRUE	36	+++++++++++++-++++++++++++++++++++++	49.5	69.342	0.0004808	0.0038905	0.224273	0.0154442	8.851e-48	0.0206563	3.247e-28	616	FALSE	1
	cg17003395-chr20:16433529:SNP	cg17003395	TSS1500	NM_024704	KIF16B	Island	chr20	16555519	chr20:16433529:SNP	rs17672161	121990	-0.146769	0.0112106	3.658e-39	27741	C	T	0.1739	0.0186	TRUE	36	++++-++++++++++-+++++++++-++++++++++	22.4	45.1111	0.1177	0.0013244	-0.14426	0.0132009	8.465e-28	0.0144492	3.066e-24	616	FALSE	1
	cg17003395-chr20:16347480:SNP	cg17003395	TSS1500	NM_024704	KIF16B	Island	chr20	16555519	chr20:16347480:SNP	rs41276368	208039	0.491982	0.0236718	6.1e-96	27256	T	C	0.0339	0.0089	TRUE	35	++++++++++++++++++++++++++++?+++++++	43	59.6665	0.004207	0.0150164	0.498818	0.0332691	8.104e-51	0.0415415	2.335e-32	616	FALSE	1
	cg17003395-chr20:16563272:SNP	cg17003395	TSS1500	NM_024704	KIF16B	Island	chr20	16555519	chr20:16563272:SNP	rs6135804	7753	-0.458634	0.0084759	0	27257	G	A	0.3768	0.0405	TRUE	35	++++++++++++++++++++++++?+++++++++++	75.5	138.633	1.382e-14	0.0078438	-0.455777	0.0179652	5.41e-142	0.03456	3.425e-40	616	FALSE	1
	cg17003395-chr20:16561360:SNP	cg17003395	TSS1500	NM_024704	KIF16B	Island	chr20	16555519	chr20:16561360:SNP	rs6514693	5841	0.946496	0.0111117	0	27256	A	G	0.1401	0.0154	TRUE	35	++++++++++++++++++++++++?+++++++++++	82.7	196.822	8.032e-25	0.0209926	0.924014	0.0278246	8.1e-242	0.0643245	5.211e-49	616	FALSE	1
	cg17003395-chr20:16270001:SNP	cg17003395	TSS1500	NM_024704	KIF16B	Island	chr20	16555519	chr20:16270001:SNP	rs35458737	285518	0.398476	0.0232292	5.856e-66	27260	G	T	0.0353	0.0115	TRUE	35	-----------+----------------?-------	50.5	68.7466	0.0003852	0.0195824	0.406563	0.0351587	6.296e-31	0.0469685	2.178e-17	616	FALSE	1
	cg17003395-chr20:16478900:SNP	cg17003395	TSS1500	NM_024704	KIF16B	Island	chr20	16555519	chr20:16478900:SNP	rs6034506	76619	-0.135384	0.0094285	9.352e-47	27257	G	A	0.2866	0.0226	TRUE	35	+++++++++++++++--+++++++?++++++-++++	29.3	48.0621	0.05559	0.0013034	-0.135242	0.01168	5.268e-31	0.013328	3.058e-24	616	FALSE	1
	cg17003395-chr20:16467227:SNP	cg17003395	TSS1500	NM_024704	KIF16B	Island	chr20	16555519	chr20:16467227:SNP	rs17741081	88292	-0.255386	0.0167894	2.982e-52	26648	A	G	0.0755	0.0124	TRUE	34	------------------------?-?-------+-	0	23.3059	0.8945	0	-0.255386	0.0167894	2.982e-52	0.0167894	2.982e-52	616	FALSE	1
	cg17003395-chr20:16549501:SNP	cg17003395	TSS1500	NM_024704	KIF16B	Island	chr20	16555519	chr20:16549501:SNP	rs6131844	6018	-0.378371	0.0097471	0	26238	A	G	0.2572	0.0235	TRUE	34	-------?-----------------------?----	69.5	108.058	6.587e-10	0.0074569	-0.375918	0.0185787	4.93e-91	0.0319168	2.029e-32	616	FALSE	1
	cg17003395-chr20:16486191:SNP	cg17003395	TSS1500	NM_024704	KIF16B	Island	chr20	16555519	chr20:16486191:SNP	rs2295114	69328	-0.12992	0.0093413	5.648e-44	27257	G	A	0.2979	0.0238	TRUE	35	++++++++++++++++-+++++++?+++++++++++	26.7	46.3878	0.07641	0.0011273	-0.129516	0.0113504	3.698e-30	0.0127447	2.108e-24	616	FALSE	1
	cg17003395-chr20:16500461:SNP	cg17003395	TSS1500	NM_024704	KIF16B	Island	chr20	16555519	chr20:16500461:SNP	rs6044058	55058	-0.130412	0.0093433	2.818e-44	27256	T	C	0.2977	0.0239	TRUE	35	----------------+-------?-----------	24.7	45.1646	0.09546	0.0010165	-0.129984	0.0111816	3.085e-31	0.0124114	7.978e-26	616	FALSE	1
	cg17003395-chr20:16507212:SNP	cg17003395	TSS1500	NM_024704	KIF16B	Island	chr20	16555519	chr20:16507212:SNP	rs12479497	48307	-0.176728	0.0111228	7.572e-57	27743	C	T	0.1761	0.0202	TRUE	36	++++++++++++++++++++++++++++++++++++	5.2	36.9322	0.3797	0.0002489	-0.176523	0.0115491	9.694e-53	0.0117368	3.078e-51	616	FALSE	1
	cg17003395-chr20:16654011:SNP	cg17003395	TSS1500	NM_024704	KIF16B	Island	chr20	16555519	chr20:16654011:SNP	rs6111243	98492	-0.183866	0.0087106	6.66e-99	27025	A	G	0.4063	0.017	TRUE	35	---------------++--------------?----	41.7	58.2864	0.005896	0.0019227	-0.179026	0.011981	1.742e-50	0.0149326	7.7e-35	616	FALSE	1
	cg17003395-chr20:16225075:SNP	cg17003395	TSS1500	NM_024704	KIF16B	Island	chr20	16555519	chr20:16225075:SNP	rs1884602	330444	0.0917477	0.009018	2.594e-24	27750	C	T	0.3307	0.0203	TRUE	36	----------------------------+---+---	29.2	49.4054	0.054	0.0012217	0.0891647	0.0111963	1.668e-15	0.0127296	5.702e-13	616	FALSE	1
	cg17003395-chr20:16519729:SNP	cg17003395	TSS1500	NM_024704	KIF16B	Island	chr20	16555519	chr20:16519729:SNP	rs73101078	35790	-0.313117	0.0147091	1.49e-100	26633	A	C	0.0919	0.0188	TRUE	34	------------------------?-?---------	19.7	41.0824	0.1576	0.0018228	-0.315273	0.0168925	9.821e-78	0.0183117	1.502e-65	616	FALSE	1
	cg17003395-chr20:16345713:SNP	cg17003395	TSS1500	NM_024704	KIF16B	Island	chr20	16555519	chr20:16345713:SNP	rs35192414	209806	0.482523	0.0235229	1.65e-93	27236	G	T	0.0344	0.009	TRUE	35	----------------------------?-------	41.2	57.8192	0.006598	0.0137585	0.488098	0.0324925	5.28e-51	0.0400022	1.668e-33	616	FALSE	1
	cg17003395-chr20:16264080:INDEL	cg17003395	TSS1500	NM_024704	KIF16B	Island	chr20	16555519	chr20:16264080:INDEL	chr20.16264080	291439	0.381681	0.0248558	3.239e-53	23790	D	I	0.0356	0.0123	TRUE	31	+++++++?+?+-++++++++++++?+++?++?++++	50.3	60.4131	0.0008203	0.0197621	0.388992	0.0377102	6.01e-25	0.0500539	2.433e-14	616	FALSE	1
	cg17003395-chr20:16531020:SNP	cg17003395	TSS1500	NM_024704	KIF16B	Island	chr20	16555519	chr20:16531020:SNP	rs6135791	24499	0.0998836	0.0090163	1.602e-28	27010	G	T	0.3608	0.0417	TRUE	35	----------------++-------------?--+-	50.3	68.3515	0.0004298	0.002916	0.0990005	0.0135069	2.308e-13	0.0181258	3.577e-08	616	FALSE	1
	cg17003395-chr20:16415376:INDEL	cg17003395	TSS1500	NM_024704	KIF16B	Island	chr20	16555519	chr20:16415376:INDEL	chr20.16415376	140143	-0.160968	0.0149614	5.382e-27	15186	I	D	0.1767	0.019	TRUE	19	?++??+????++?++?++++??++?-?+??+??+++	17.7	21.8761	0.2375	0.000946	-0.159754	0.017187	1.472e-20	0.0181831	8.551e-19	616	FALSE	1
	cg17003395-chr20:16343900:SNP	cg17003395	TSS1500	NM_024704	KIF16B	Island	chr20	16555519	chr20:16343900:SNP	rs78529611	211619	0.652875	0.0323392	1.24e-90	26924	C	T	0.023	0.0106	TRUE	34	---------------?------------?-------	6.3	35.2253	0.3633	0.0024317	0.653153	0.0338666	7.032e-83	0.03452	8.92e-80	616	FALSE	1
	cg17003395-chr20:16487678:SNP	cg17003395	TSS1500	NM_024704	KIF16B	Island	chr20	16555519	chr20:16487678:SNP	rs6044038	67841	-0.130443	0.0094945	5.952e-43	26434	A	G	0.2962	0.0242	TRUE	34	-------?--------+-------?-----------	29.1	46.5362	0.0593	0.0012746	-0.130126	0.0117634	1.919e-28	0.0133891	1.987e-22	616	FALSE	1
	cg17003395-chr20:16236492:SNP	cg17003395	TSS1500	NM_024704	KIF16B	Island	chr20	16555519	chr20:16236492:SNP	rs75375783	319027	-0.19659	0.0172401	4.036e-30	27746	C	T	0.068	0.0129	TRUE	36	+++++++++++-+++-+++++++++++++++-++-+	0	33.0578	0.5621	0	-0.19659	0.0172401	4.036e-30	0.0172401	4.036e-30	616	FALSE	1
	cg17003395-chr20:16612537:SNP	cg17003395	TSS1500	NM_024704	KIF16B	Island	chr20	16555519	chr20:16612537:SNP	rs77430953	57018	0.837277	0.0207642	0	27226	C	T	0.0484	0.0171	TRUE	35	------------------------?-----------	58.2	81.4256	9.131e-06	0.0214227	0.822741	0.0342829	2.88e-127	0.0497275	1.301e-63	616	FALSE	1
	cg17003395-chr20:16467356:SNP	cg17003395	TSS1500	NM_024704	KIF16B	Island	chr20	16555519	chr20:16467356:SNP	rs6044012	88163	0.484407	0.0155172	6.17e-214	27250	G	A	0.0809	0.0109	TRUE	35	------------------------?---------+-	62	89.458	7.046e-07	0.0139258	0.480642	0.0264712	1.127e-73	0.0408275	1.805e-32	616	FALSE	1
	cg17003395-chr20:16643726:SNP	cg17003395	TSS1500	NM_024704	KIF16B	Island	chr20	16555519	chr20:16643726:SNP	rs13038608	88207	0.330264	0.0109943	2.99e-198	27714	G	A	0.1727	0.0169	TRUE	36	------------------------------------	57	81.3335	1.492e-05	0.00583	0.326423	0.0176051	9.572e-77	0.0255488	3.178e-38	616	FALSE	1
	cg17003395-chr20:16459309:SNP	cg17003395	TSS1500	NM_024704	KIF16B	Island	chr20	16555519	chr20:16459309:SNP	rs6044001	96210	0.172397	0.0111228	3.497e-54	24995	A	G	0.1968	0.0172	TRUE	33	+++++++?+?+-+-++++++++++?+++++++++++	49.1	62.9072	0.0008917	0.0040047	0.171481	0.0164576	2.018e-25	0.0218657	3.161e-15	616	FALSE	1
	cg17003395-chr20:16521334:SNP	cg17003395	TSS1500	NM_024704	KIF16B	Island	chr20	16555519	chr20:16521334:SNP	rs6080295	34185	-0.323578	0.0107913	1.53e-197	27741	G	C	0.1847	0.0289	TRUE	36	++++++++++++++++++++++++++++++++++++	35.1	53.923	0.02144	0.0022936	-0.324504	0.0139985	7.03e-119	0.0166257	2.282e-84	616	FALSE	1
	cg17003395-chr20:16423330:SNP	cg17003395	TSS1500	NM_024704	KIF16B	Island	chr20	16555519	chr20:16423330:SNP	rs12624938	132189	-0.142379	0.0111368	2.001e-37	27732	A	G	0.1774	0.0184	TRUE	36	----+----------+---------+----------	25.9	47.2156	0.08139	0.0015791	-0.139073	0.0134658	5.271e-25	0.0150238	2.619e-21	616	FALSE	1
	cg17003395-chr20:16507482:SNP	cg17003395	TSS1500	NM_024704	KIF16B	Island	chr20	16555519	chr20:16507482:SNP	rs6044073	48037	-0.129839	0.0093443	6.797e-44	27247	G	C	0.2972	0.0241	TRUE	35	++++++++++++++++-+++++++?+++++++++++	23.9	44.6781	0.104	0.0009723	-0.129385	0.0111128	2.492e-31	0.012279	3.931e-26	616	FALSE	1
	cg17003395-chr20:16467526:SNP	cg17003395	TSS1500	NM_024704	KIF16B	Island	chr20	16555519	chr20:16467526:SNP	rs6044014	87993	0.484173	0.015516	9.17e-214	27250	G	A	0.0809	0.0109	TRUE	35	------------------------?---------+-	62.1	89.821	6.257e-07	0.0140148	0.480421	0.0265223	2.478e-73	0.04099	3.385e-32	616	FALSE	1
	cg17003395-chr20:16492457:SNP	cg17003395	TSS1500	NM_024704	KIF16B	Island	chr20	16555519	chr20:16492457:SNP	rs6044041	63062	-0.130552	0.0093397	2.118e-44	27246	C	T	0.2981	0.0239	TRUE	35	++++-+++++++++++-+++++++?+++++++++++	26.8	46.4238	0.07591	0.0011302	-0.130133	0.0113542	2.066e-30	0.0127524	1.348e-24	616	FALSE	1
	cg17003395-chr20:16499257:SNP	cg17003395	TSS1500	NM_024704	KIF16B	Island	chr20	16555519	chr20:16499257:SNP	rs6044053	56262	-0.130938	0.009338	1.143e-44	27255	T	C	0.2983	0.024	TRUE	35	----------------+-------?-----------	24.2	44.8692	0.1006	0.0009884	-0.130522	0.0111327	9.582e-32	0.0123232	2.273e-26	616	FALSE	1
	cg17003395-chr20:16595596:SNP	cg17003395	TSS1500	NM_024704	KIF16B	Island	chr20	16555519	chr20:16595596:SNP	rs7268104	40077	-0.2001	0.008566	1.1e-120	27221	T	C	0.4532	0.0173	TRUE	35	------------------------?---------+-	34	51.5228	0.02748	0.0013407	-0.198371	0.0110239	2.146e-72	0.0129807	1.296e-53	616	FALSE	1
	cg17003395-chr20:16613657:SNP	cg17003395	TSS1500	NM_024704	KIF16B	Island	chr20	16555519	chr20:16613657:SNP	rs6131852	58138	0.554394	0.0131846	0	27224	T	C	0.1125	0.0143	TRUE	35	++++++++++++++++++++++++?+++++++++++	65.4	98.1815	3.811e-08	0.0116284	0.541836	0.0235146	1.75e-117	0.0380729	4.947e-48	616	FALSE	1
	cg17003395-chr20:16420034:SNP	cg17003395	TSS1500	NM_024704	KIF16B	Island	chr20	16555519	chr20:16420034:SNP	rs74502610	135485	-0.144693	0.011265	9.241e-38	27244	C	T	0.1764	0.0184	TRUE	35	++++-++++++++++-++++++++?-++++++++++	24.6	45.1039	0.0965	0.0014705	-0.141805	0.0134963	8.022e-26	0.014944	3.584e-22	616	FALSE	1
	cg17003395-chr20:16442363:SNP	cg17003395	TSS1500	NM_024704	KIF16B	Island	chr20	16555519	chr20:16442363:SNP	rs8120085	113156	0.659912	0.0201644	6.54e-235	27745	T	C	0.0503	0.0167	TRUE	36	++++++++++++++++++++++++++++++++++++	49.1	68.8083	0.000556	0.0143914	0.642449	0.0301608	1.12e-100	0.0396423	3.199e-62	616	FALSE	1
	cg17003395-chr20:16478600:INDEL	cg17003395	TSS1500	NM_024704	KIF16B	Island	chr20	16555519	chr20:16478600:INDEL	chr20.16478600	76919	-0.140533	0.0099427	2.336e-45	24274	D	I	0.2885	0.0241	TRUE	32	-------?-?-----++-------?------?----	24	40.7847	0.1123	0.0010135	-0.140833	0.011852	1.458e-32	0.013081	6.374e-27	616	FALSE	1
	cg17003395-chr20:16473346:SNP	cg17003395	TSS1500	NM_024704	KIF16B	Island	chr20	16555519	chr20:16473346:SNP	rs17673673	82173	-0.173575	0.0111237	6.834e-55	27247	T	C	0.1813	0.0206	TRUE	35	----------------+-------?-----------	12	38.6403	0.2679	0.0005987	-0.173209	0.0121248	2.696e-46	0.0126419	6.701e-43	616	FALSE	1
	cg17003395-chr20:16590383:SNP	cg17003395	TSS1500	NM_024704	KIF16B	Island	chr20	16555519	chr20:16590383:SNP	rs12481267	34864	-0.292175	0.0163762	3.372e-71	26649	T	C	0.0788	0.015	TRUE	34	------------------------?-?-------+-	0	20.1377	0.9615	0	-0.292175	0.0163762	3.372e-71	0.0163762	3.372e-71	616	FALSE	1
	cg17003395-chr20:16449066:SNP	cg17003395	TSS1500	NM_024704	KIF16B	Island	chr20	16555519	chr20:16449066:SNP	rs79338886	106453	0.608622	0.0202094	3.01e-199	26959	G	A	0.0516	0.0169	TRUE	35	-------?----------------------------	53.3	72.7972	0.000122	0.0166078	0.591316	0.0314818	1.044e-78	0.0432702	6.18e-45	616	FALSE	1
	cg17003395-chr20:16533812:SNP	cg17003395	TSS1500	NM_024704	KIF16B	Island	chr20	16555519	chr20:16533812:SNP	rs6034527	21707	-0.272456	0.0098386	8.54e-169	27736	T	C	0.2403	0.0195	TRUE	36	------------------------------------	58.1	83.5737	7.498e-06	0.0048998	-0.273346	0.0160114	2.402e-65	0.0234927	4.243e-31	616	FALSE	1
	cg17003395-chr20:16599298:SNP	cg17003395	TSS1500	NM_024704	KIF16B	Island	chr20	16555519	chr20:16599298:SNP	rs6080331	43779	-0.306181	0.01737	1.529e-69	27232	T	A	0.0639	0.0143	TRUE	35	+++++++++++-++++-+++++++?+++++++++-+	12.4	38.8028	0.262	0.001511	-0.307479	0.0189855	5.429e-59	0.0198237	8.126e-54	616	FALSE	1
	cg17003395-chr20:16466199:SNP	cg17003395	TSS1500	NM_024704	KIF16B	Island	chr20	16555519	chr20:16466199:SNP	chr20.16466199	89320	-0.167664	0.0203701	1.859e-16	11032	A	T	0.1223	0.0195	TRUE	13	?--??--???--?+???-????-??-????-???--	31.6	17.5479	0.1301	0.0026388	-0.167015	0.0264154	2.571e-10	0.0297878	1.817e-08	616	FALSE	1
	cg17003395-chr20:16599340:INDEL	cg17003395	TSS1500	NM_024704	KIF16B	Island	chr20	16555519	chr20:16599340:INDEL	chr20.16599340	43821	-0.265551	0.0194391	1.743e-42	20937	I	D	0.0695	0.0227	TRUE	26	+++?+++?+?+-?++?-+++??++?+?++++?++-+	25.2	33.4266	0.1207	0.0033726	-0.268397	0.0234458	2.418e-30	0.0259912	1.665e-24	616	FALSE	1
	cg17003395-chr20:16203893:SNP	cg17003395	TSS1500	NM_024704	KIF16B	Island	chr20	16555519	chr20:16203893:SNP	rs1854571	351626	0.127796	0.0104389	1.848e-34	24758	A	G	0.2475	0.0195	TRUE	33	+++++++?+?+++-++++++++++++++-++?-+++	57.4	75.0802	2.558e-05	0.0049135	0.123153	0.0168661	2.839e-13	0.0244923	1.811e-07	616	FALSE	1
	cg17003395-chr20:16489756:SNP	cg17003395	TSS1500	NM_024704	KIF16B	Island	chr20	16555519	chr20:16489756:SNP	rs8126414	65763	-0.130099	0.0093414	4.334e-44	27255	C	T	0.2979	0.0238	TRUE	35	++++++++++++++++-+++++++?+++++++++++	26.4	46.2062	0.07902	0.0011108	-0.129697	0.0113254	2.302e-30	0.012695	1.208e-24	616	FALSE	1
	cg17003395-chr20:16453109:SNP	cg17003395	TSS1500	NM_024704	KIF16B	Island	chr20	16555519	chr20:16453109:SNP	rs6043985	102410	0.126968	0.0102394	2.616e-35	27734	C	A	0.2166	0.0166	TRUE	36	-------------+---+------------------	43.8	62.3324	0.003014	0.0029876	0.129435	0.0143833	2.279e-19	0.0182357	3.34e-12	616	FALSE	1
	cg17003395-chr20:16595382:SNP	cg17003395	TSS1500	NM_024704	KIF16B	Island	chr20	16555519	chr20:16595382:SNP	rs6080326	39863	-0.326037	0.0124426	2.43e-151	26634	C	T	0.1406	0.0242	TRUE	34	++++++++++++++++++++++++?+?+++++++-+	32.7	49.0629	0.0356	0.0025979	-0.326332	0.0159038	1.45e-93	0.018499	1.596e-69	616	FALSE	1
	cg17003395-chr20:16645826:SNP	cg17003395	TSS1500	NM_024704	KIF16B	Island	chr20	16555519	chr20:16645826:SNP	rs11908095	90307	0.678098	0.0183239	9.13e-300	26458	A	C	0.0621	0.0193	TRUE	34	+++++++?++++++++++++++++?+++++++++++	57.1	76.9577	2.277e-05	0.0154416	0.658016	0.0295932	1.56e-109	0.0427323	1.047e-56	616	FALSE	1
	cg17003395-chr20:16561909:SNP	cg17003395	TSS1500	NM_024704	KIF16B	Island	chr20	16555519	chr20:16561909:SNP	rs2328045	6390	0.949499	0.0111462	0	27252	G	C	0.139	0.0155	TRUE	35	------------------------?-----------	82.6	195.664	1.305e-24	0.020974	0.92702	0.0278289	2.64e-243	0.0641443	1.41e-49	616	FALSE	1
	cg17003395-chr20:16642147:SNP	cg17003395	TSS1500	NM_024704	KIF16B	Island	chr20	16555519	chr20:16642147:SNP	rs7361672	86628	0.426991	0.0122237	2.47e-267	27256	A	C	0.1353	0.0149	TRUE	35	++++++++++++++++++++++++?+++++++++++	67.5	104.751	3.912e-09	0.0110197	0.425428	0.0225363	1.748e-79	0.0376602	8.507e-30	616	FALSE	1
	cg17003395-chr20:16660301:INDEL	cg17003395	TSS1500	NM_024704	KIF16B	Island	chr20	16555519	chr20:16660301:INDEL	chr20.16660301	104782	0.679664	0.0227822	1.45e-195	18495	D	I	0.0593	0.0198	TRUE	25	+++++?+?+?++++?+-+??+++??+?+++??++++	62.3	63.7441	1.857e-05	0.0220013	0.659071	0.0395941	3.252e-62	0.0605095	2.829e-29	616	FALSE	1
	cg17003395-chr20:16555620:SNP	cg17003395	TSS1500	NM_024704	KIF16B	Island	chr20	16555519	chr20:16555620:SNP	rs6105631	101	0.975882	0.0111566	0	27252	C	G	0.1362	0.0149	TRUE	35	++++++++++++++++++++++++?+++++++++++	81.6	184.593	1.318e-22	0.0195738	0.955726	0.0270868	1.04e-272	0.0605715	2.128e-58	616	FALSE	1
	cg17003395-chr20:16541520:SNP	cg17003395	TSS1500	NM_024704	KIF16B	Island	chr20	16555519	chr20:16541520:SNP	rs6044117	13999	-0.429784	0.0082659	0	26989	G	A	0.4467	0.041	TRUE	35	+++++++?++++++++++++++++++++++++++++	76.6	145.403	9.91e-16	0.0079433	-0.428455	0.0178897	9.27e-127	0.0353498	5.2e-34	616	FALSE	1
	cg17003395-chr20:16450066:INDEL	cg17003395	TSS1500	NM_024704	KIF16B	Island	chr20	16555519	chr20:16450066:INDEL	chr20.16450066	105453	0.716316	0.0354511	8.71e-91	19904	I	D	0.0299	0.0169	TRUE	25	-------?-?--?--?----?--??-?-?--??---	0	22.7247	0.5361	0	0.716316	0.0354511	8.71e-91	0.0354511	8.71e-91	616	FALSE	1
	cg17003395-chr20:16605218:SNP	cg17003395	TSS1500	NM_024704	KIF16B	Island	chr20	16555519	chr20:16605218:SNP	rs6080337	49699	-0.223911	0.0155947	9.478e-47	27257	A	G	0.0819	0.0108	TRUE	35	----------------+-------?-----------	19.2	42.0933	0.1605	0.0020531	-0.22568	0.017924	2.368e-36	0.0193069	4.245e-31	616	FALSE	1
	cg17003395-chr20:16581238:SNP	cg17003395	TSS1500	NM_024704	KIF16B	Island	chr20	16555519	chr20:16581238:SNP	rs6105635	25719	0.490004	0.0085349	0	27746	T	G	0.3408	0.0242	TRUE	36	++++++++++++++++++++++++++++++++++++	65.8	102.462	1.544e-08	0.0051204	0.485815	0.0153536	9.83e-220	0.0249857	1.235e-85	616	FALSE	1
	cg17003395-chr20:16485573:INDEL	cg17003395	TSS1500	NM_024704	KIF16B	Island	chr20	16555519	chr20:16485573:INDEL	chr20.16485573	69946	-0.137598	0.0119468	1.077e-30	16768	I	D	0.2944	0.0282	TRUE	21	?++??++???++?++?-+++??++?+?+?++??+++	23.8	26.2629	0.1573	0.0009634	-0.136138	0.0143237	2.012e-21	0.0156879	1.772e-18	616	FALSE	1
	cg17003395-chr20:16338753:SNP	cg17003395	TSS1500	NM_024704	KIF16B	Island	chr20	16555519	chr20:16338753:SNP	rs13045872	216766	0.493516	0.0236237	6.51e-97	27254	A	G	0.0341	0.0089	TRUE	35	++++++++++++++++++++++++++++?+++++++	41.7	58.3473	0.00581	0.0141867	0.499989	0.0328008	1.828e-52	0.0405406	4.309e-34	616	FALSE	1
	cg17003395-chr20:16616336:SNP	cg17003395	TSS1500	NM_024704	KIF16B	Island	chr20	16555519	chr20:16616336:SNP	rs6044185	60817	0.551196	0.0131577	0	27226	T	C	0.113	0.0147	TRUE	35	++++++++++++++++++++++++?+++++++++++	65.7	99.0949	2.788e-08	0.0117448	0.538703	0.0235683	1.24e-115	0.0383488	7.621e-47	616	FALSE	1
	cg17003395-chr20:16243576:SNP	cg17003395	TSS1500	NM_024704	KIF16B	Island	chr20	16555519	chr20:16243576:SNP	rs13045703	311943	0.606542	0.0483483	4.22e-36	14841	A	G	0.0153	0.0033	TRUE	20	?+++???++++++-+?+++??????+++???+++??	30	27.1329	0.1016	0.0202329	0.602765	0.0592318	2.528e-24	0.0690436	1.565e-18	616	FALSE	1
	cg17003395-chr20:16516914:SNP	cg17003395	TSS1500	NM_024704	KIF16B	Island	chr20	16555519	chr20:16516914:SNP	rs6080293	38605	-0.21626	0.0104816	1.41e-94	27226	C	T	0.208	0.0298	TRUE	35	++++++++++++++++++++++++?+++++++++++	38.4	55.2356	0.0121	0.0024316	-0.216949	0.0139947	3.348e-54	0.0170282	5.9e-37	616	FALSE	1
	cg17003395-chr20:16466208:SNP	cg17003395	TSS1500	NM_024704	KIF16B	Island	chr20	16555519	chr20:16466208:SNP	rs2328040	89311	0.5674	0.0169591	2.03e-245	27257	C	T	0.0667	0.0105	TRUE	35	------------------------?-----------	65.5	98.4934	3.425e-08	0.0193405	0.557109	0.0303777	4.013e-75	0.0491281	7.434e-31	616	FALSE	1
	cg17003395-chr20:16632665:SNP	cg17003395	TSS1500	NM_024704	KIF16B	Island	chr20	16555519	chr20:16632665:SNP	rs6111227	77146	0.286672	0.0100042	1.38e-180	27251	A	G	0.2323	0.0117	TRUE	35	++++++++++++++++++++++++?+++++++++++	54.6	74.8604	6.674e-05	0.0042657	0.283494	0.0156383	1.91e-73	0.0220269	1.011e-38	616	FALSE	1
	cg17003395-chr20:16510776:SNP	cg17003395	TSS1500	NM_024704	KIF16B	Island	chr20	16555519	chr20:16510776:SNP	rs73101044	44743	-0.218404	0.0106418	1.34e-93	26483	A	G	0.2069	0.0302	TRUE	34	-------?----------------?-----------	33.9	49.9217	0.02971	0.0020003	-0.219261	0.0136916	1.016e-57	0.0160987	6.323e-42	616	FALSE	1
	cg17003395-chr20:16487585:INDEL	cg17003395	TSS1500	NM_024704	KIF16B	Island	chr20	16555519	chr20:16487585:INDEL	chr20.16487585	67934	-0.137134	0.0119373	1.517e-30	16768	D	I	0.2965	0.0284	TRUE	21	?--??--???--?--?+---??--?-?-?--??---	22.1	25.6826	0.1766	0.0008728	-0.136529	0.0141211	4.105e-22	0.015329	3.684e-19	616	FALSE	1
	cg17003395-chr20:16620146:SNP	cg17003395	TSS1500	NM_024704	KIF16B	Island	chr20	16555519	chr20:16620146:SNP	rs6044186	64627	0.10893	0.0087164	7.737e-36	26466	A	G	0.4933	0.02	TRUE	34	+++++++?+++-+-+++-++++++?+++++++++-+	45.6	60.6878	0.002318	0.0021979	0.109848	0.0124598	1.184e-18	0.0160297	1.079e-11	616	FALSE	1
	cg17003395-chr20:16263615:SNP	cg17003395	TSS1500	NM_024704	KIF16B	Island	chr20	16555519	chr20:16263615:SNP	rs34914952	291904	0.394869	0.0229579	2.669e-66	27742	A	C	0.0357	0.0117	TRUE	36	+++++++++++-++++++++++++++++++++++++	47.9	67.2238	0.0008516	0.0177222	0.404438	0.0338626	7.019e-33	0.0440948	3.397e-19	616	FALSE	1
	cg17003395-chr20:16560345:SNP	cg17003395	TSS1500	NM_024704	KIF16B	Island	chr20	16555519	chr20:16560345:SNP	rs6075076	4826	-0.349544	0.011564	1.05e-200	27237	C	T	0.1586	0.0253	TRUE	35	++++++++++++++++++++++++?+++++++++++	31.6	49.6971	0.04015	0.0021864	-0.351897	0.0145647	5.73e-129	0.0169028	5.28e-95	616	FALSE	1
	cg17003395-chr20:16614194:SNP	cg17003395	TSS1500	NM_024704	KIF16B	Island	chr20	16555519	chr20:16614194:SNP	rs6105640	58675	0.10816	0.0087095	2.072e-35	26464	C	T	0.4947	0.0181	TRUE	34	-------?--++-+---+------?---------+-	48.4	63.9076	0.0009899	0.0024495	0.109308	0.012784	1.227e-17	0.0168667	1.431e-10	616	FALSE	1
	cg17003395-chr20:16455103:SNP	cg17003395	TSS1500	NM_024704	KIF16B	Island	chr20	16555519	chr20:16455103:SNP	rs74799589	100416	-0.154754	0.0114654	1.619e-41	26455	T	C	0.1739	0.0185	TRUE	34	----+--?-------+--------?+----------	21	41.7743	0.1407	0.0012058	-0.152147	0.0133775	5.675e-30	0.014514	1.525e-26	616	FALSE	1
	cg17003395-chr20:16531090:SNP	cg17003395	TSS1500	NM_024704	KIF16B	Island	chr20	16555519	chr20:16531090:SNP	rs13041331	24429	0.826227	0.0127928	0	27255	T	C	0.111	0.0134	TRUE	35	++++++++++++++++++++++++?+++++++++++	67	103.131	6.899e-09	0.0117851	0.815808	0.0233367	9.72e-268	0.038804	1.34e-100	616	FALSE	1
	cg17003395-chr20:16184748:SNP	cg17003395	TSS1500	NM_024704	KIF16B	Island	chr20	16555519	chr20:16184748:SNP	rs117335524	370771	0.604039	0.0351284	2.886e-66	20880	C	T	0.0211	0.0062	TRUE	24	----???-?----+-?-----?--?-?-?---???-	52.3	48.2259	0.001565	0.0331475	0.592555	0.0540394	5.616e-28	0.0736565	2.389e-16	616	FALSE	1
	cg17003395-chr20:16514232:SNP	cg17003395	TSS1500	NM_024704	KIF16B	Island	chr20	16555519	chr20:16514232:SNP	rs2179904	41287	-0.266709	0.0099284	5.9e-159	27225	A	G	0.2413	0.0202	TRUE	35	------------------------?-----------	58.6	82.1009	7.4e-06	0.0049474	-0.267383	0.0162633	9.755e-61	0.0239744	9.506e-29	616	FALSE	1
	cg17003395-chr20:16271215:INDEL	cg17003395	TSS1500	NM_024704	KIF16B	Island	chr20	16555519	chr20:16271215:INDEL	chr20.16271215	284304	0.375348	0.0249933	5.602e-51	23790	I	D	0.0353	0.0123	TRUE	31	-------?-?-+------------?---?--?----	47.7	57.3102	0.001925	0.017953	0.38115	0.0369856	6.663e-25	0.0477457	3.799e-15	616	FALSE	1
	cg17003395-chr20:16444777:SNP	cg17003395	TSS1500	NM_024704	KIF16B	Island	chr20	16555519	chr20:16444777:SNP	rs8117949	110742	0.549249	0.0220891	1.77e-136	27255	C	T	0.0387	0.009	TRUE	35	----------------+-------?-----------	57.7	80.3583	1.27e-05	0.0236104	0.550435	0.0360794	1.497e-52	0.0522071	6.945e-26	616	FALSE	1
	cg17003395-chr20:16559082:SNP	cg17003395	TSS1500	NM_024704	KIF16B	Island	chr20	16555519	chr20:16559082:SNP	rs77290604	3563	0.805518	0.0311541	2.09e-147	24278	T	C	0.023	0.0062	TRUE	29	++++?++??++++++?+++++?++?+++?+++++++	51.2	57.3369	0.0008812	0.0301829	0.790475	0.0476876	1.037e-61	0.0637956	1.508e-36	616	FALSE	1
	cg17003395-chr20:16421525:SNP	cg17003395	TSS1500	NM_024704	KIF16B	Island	chr20	16555519	chr20:16421525:SNP	rs56329134	133994	-0.146122	0.0112135	8.166e-39	27241	C	T	0.1784	0.0185	TRUE	35	++++-++++++++++-++++++++?-++++++++++	23.8	44.6197	0.1051	0.0013934	-0.143389	0.0133461	6.332e-27	0.014716	3.099e-23	616	FALSE	1
	cg17003395-chr20:16234985:SNP	cg17003395	TSS1500	NM_024704	KIF16B	Island	chr20	16555519	chr20:16234985:SNP	rs2749748	320534	0.1655	0.0106978	5.492e-54	27738	T	C	0.1977	0.018	TRUE	36	+++++++++++++-++++++++++++++-+++++++	41.3	59.6194	0.005855	0.0029366	0.159933	0.0146794	1.217e-27	0.0182227	1.066e-19	616	FALSE	1
	cg17003395-chr20:16296503:SNP	cg17003395	TSS1500	NM_024704	KIF16B	Island	chr20	16555519	chr20:16296503:SNP	rs35291129	259016	0.447601	0.0229887	1.954e-84	26771	C	T	0.0366	0.0111	TRUE	34	------------------------?---?-------	42.9	57.8287	0.004782	0.0137267	0.457599	0.0323261	1.722e-45	0.0402851	1.111e-28	616	FALSE	1
	cg17003395-chr20:16330427:SNP	cg17003395	TSS1500	NM_024704	KIF16B	Island	chr20	16555519	chr20:16330427:SNP	rs13039876	225092	0.456612	0.0226067	1.02e-90	27252	C	A	0.0374	0.0109	TRUE	35	----------------------------?-------	43.5	60.1339	0.003746	0.0139613	0.468088	0.0320039	1.918e-48	0.0399833	3.32e-30	616	FALSE	1
	cg17003395-chr20:16376356:SNP	cg17003395	TSS1500	NM_024704	KIF16B	Island	chr20	16555519	chr20:16376356:SNP	rs56132807	179163	-0.151409	0.0115564	3.218e-39	27748	C	A	0.1608	0.0204	TRUE	36	++++-++++++++++-+++++++++-++++++++-+	17.7	42.5072	0.1792	0.0010449	-0.14848	0.0131378	1.286e-29	0.0140351	3.929e-27	616	FALSE	1
	cg17003395-chr20:16432630:SNP	cg17003395	TSS1500	NM_024704	KIF16B	Island	chr20	16555519	chr20:16432630:SNP	rs35075447	122889	0.607372	0.0233437	3.04e-149	26771	G	A	0.0355	0.0084	TRUE	34	------------------------?---?-------	58.4	79.3385	1.091e-05	0.0264127	0.60946	0.0386234	4.303e-56	0.0561229	2.703e-27	616	FALSE	1
	cg17003395-chr20:16557283:SNP	cg17003395	TSS1500	NM_024704	KIF16B	Island	chr20	16555519	chr20:16557283:SNP	rs4588261	1764	-0.499947	0.0082849	0	26468	G	A	0.4216	0.0359	TRUE	34	+++++++?++++++++++++++++?+++++++++++	81.6	179.33	4.907e-22	0.010497	-0.496689	0.0201592	4.9e-134	0.0450222	1.193e-28	616	FALSE	1
	cg17003395-chr20:16347929:SNP	cg17003395	TSS1500	NM_024704	KIF16B	Island	chr20	16555519	chr20:16347929:SNP	rs73093402	207590	0.491982	0.0236718	6.1e-96	27256	A	C	0.0339	0.0089	TRUE	35	++++++++++++++++++++++++++++?+++++++	43	59.6665	0.004207	0.0150164	0.498818	0.0332691	8.104e-51	0.0415415	2.335e-32	616	FALSE	1
	cg17003395-chr20:16645687:SNP	cg17003395	TSS1500	NM_024704	KIF16B	Island	chr20	16555519	chr20:16645687:SNP	rs6111231	90168	-0.187579	0.0085871	8.81e-106	27700	T	C	0.4086	0.018	TRUE	36	---------------++-------------------	40.5	58.8245	0.007075	0.00183	-0.183101	0.0116684	1.716e-55	0.0144323	1.27e-38	616	FALSE	1
	cg17003395-chr20:16468286:SNP	cg17003395	TSS1500	NM_024704	KIF16B	Island	chr20	16555519	chr20:16468286:SNP	rs1002911	87233	0.484999	0.015515	1.64e-214	27250	A	C	0.0811	0.0108	TRUE	35	++++++++++++++++++++++++?+++++++++-+	62	89.5073	6.933e-07	0.0139355	0.481265	0.0264761	7.804e-74	0.0408444	1.61e-32	616	FALSE	1
	cg17003395-chr20:16652008:INDEL	cg17003395	TSS1500	NM_024704	KIF16B	Island	chr20	16555519	chr20:16652008:INDEL	chr20.16652008	96489	-0.182452	0.0091702	4.384e-88	24276	D	I	0.4063	0.0173	TRUE	32	-------?-?-----++-------?------?----	45.7	57.0853	0.002931	0.0023001	-0.176836	0.0131192	2.073e-41	0.0168865	3.273e-27	616	FALSE	1
	cg17003395-chr20:16379460:SNP	cg17003395	TSS1500	NM_024704	KIF16B	Island	chr20	16555519	chr20:16379460:SNP	rs56363883	176059	-0.153175	0.0115834	6.399e-40	27741	T	C	0.1601	0.0203	TRUE	36	----+----------+---------+--------+-	19.8	43.6141	0.1506	0.0012047	-0.14996	0.0133757	3.585e-29	0.0144342	2.622e-26	616	FALSE	1
	cg17003395-chr20:16588595:SNP	cg17003395	TSS1500	NM_024704	KIF16B	Island	chr20	16555519	chr20:16588595:SNP	rs7352087	33076	-0.320522	0.0175369	1.263e-74	27247	G	A	0.0626	0.0142	TRUE	35	++++++++++++++++-+++++++?+++++++++-+	17.6	41.2541	0.1831	0.0023267	-0.32369	0.0199103	1.979e-59	0.0212786	2.831e-51	616	FALSE	1
	cg17003395-chr20:16269665:SNP	cg17003395	TSS1500	NM_024704	KIF16B	Island	chr20	16555519	chr20:16269665:SNP	rs114911738	285854	0.398329	0.023224	6.114e-66	27260	G	A	0.0354	0.0115	TRUE	35	-----------+----------------?-------	50.5	68.7065	0.0003895	0.019551	0.406404	0.0351412	6.206e-31	0.0469306	2.109e-17	616	FALSE	1
	cg17003395-chr20:16451642:SNP	cg17003395	TSS1500	NM_024704	KIF16B	Island	chr20	16555519	chr20:16451642:SNP	rs6043979	103877	0.126195	0.0102383	6.586e-35	27747	C	A	0.2166	0.0166	TRUE	36	-------------+---+----------------+-	44.5	63.0081	0.002543	0.0030607	0.128759	0.0144614	5.404e-19	0.0184314	7.555e-12	616	FALSE	1
	cg17003395-chr20:16582448:SNP	cg17003395	TSS1500	NM_024704	KIF16B	Island	chr20	16555519	chr20:16582448:SNP	rs12329492	26929	0.489314	0.0085385	0	27749	T	C	0.3406	0.0244	TRUE	36	++++++++++++++++++++++++++++++++++++	65.9	102.502	1.523e-08	0.0051279	0.484893	0.0153621	1.15e-218	0.0250062	2.916e-85	616	FALSE	1
	cg17003395-chr20:16178613:SNP	cg17003395	TSS1500	NM_024704	KIF16B	Island	chr20	16555519	chr20:16178613:SNP	rs117871276	376906	0.355389	0.0311486	3.751e-30	16054	T	C	0.0356	0.0109	TRUE	20	+++++????++++-??++??+?+??+??+??++?-+	53.7	41.0111	0.002405	0.0232248	0.347497	0.0495252	2.274e-12	0.0672336	1.251e-07	616	FALSE	1
	cg17003395-chr20:16533040:SNP	cg17003395	TSS1500	NM_024704	KIF16B	Island	chr20	16555519	chr20:16533040:SNP	rs17675492	22479	0.209012	0.0166117	2.643e-36	20313	A	G	0.1039	0.0222	TRUE	25	+++++?+???+++++-?+??+?++?+?++++++?++	21.6	30.5969	0.1657	0.0019478	0.207978	0.0196768	4.12e-26	0.0211777	5.648e-23	616	FALSE	1
	cg17003395-chr20:16590458:SNP	cg17003395	TSS1500	NM_024704	KIF16B	Island	chr20	16555519	chr20:16590458:SNP	rs12481278	34939	-0.292799	0.016371	1.538e-71	26649	T	C	0.0788	0.015	TRUE	34	------------------------?-?-------+-	0	20.3561	0.9583	0	-0.292799	0.016371	1.538e-71	0.016371	1.538e-71	616	FALSE	1
	cg17003395-chr20:16487677:SNP	cg17003395	TSS1500	NM_024704	KIF16B	Island	chr20	16555519	chr20:16487677:SNP	rs6034508	67842	-0.129855	0.0093425	6.395e-44	27232	A	T	0.2984	0.024	TRUE	35	----------------+-------?-----------	25.7	45.7838	0.08538	0.0010726	-0.129414	0.0112669	1.547e-30	0.0125805	5.609e-25	616	FALSE	1
	cg17003395-chr20:16576079:SNP	cg17003395	TSS1500	NM_024704	KIF16B	Island	chr20	16555519	chr20:16576079:SNP	rs2328046	20560	0.491237	0.0086154	0	27245	G	C	0.3401	0.0239	TRUE	35	------------------------?-----------	67.6	104.854	3.774e-09	0.0054866	0.486939	0.0159107	1.07e-205	0.0265695	2.543e-76	616	FALSE	1
	cg17003395-chr20:16604704:SNP	cg17003395	TSS1500	NM_024704	KIF16B	Island	chr20	16555519	chr20:16604704:SNP	rs6111204	49185	0.65449	0.0128939	0	27742	G	A	0.1127	0.0166	TRUE	36	------------------------------------	67.6	107.932	2.312e-09	0.0126345	0.638067	0.0237697	9.99e-159	0.0397618	7.078e-61	616	FALSE	1
	cg17003395-chr20:16240427:SNP	cg17003395	TSS1500	NM_024704	KIF16B	Island	chr20	16555519	chr20:16240427:SNP	rs2486222	315092	0.117439	0.0097668	2.649e-33	23650	C	T	0.3362	0.0434	TRUE	31	-------?-?------+-------?-?-+--?----	20.8	37.8673	0.1532	0.0007888	0.115687	0.0113989	3.35e-24	0.0123281	1.633e-21	616	FALSE	1
	cg17003395-chr20:16543566:SNP	cg17003395	TSS1500	NM_024704	KIF16B	Island	chr20	16555519	chr20:16543566:SNP	rs77255737	11953	-0.265348	0.0162212	3.81e-60	25854	G	A	0.081	0.0146	TRUE	33	+++++++?++++++++++++++++?+?+-+++++++	0	23.7283	0.8541	0	-0.265348	0.0162212	3.81e-60	0.0162212	3.81e-60	616	FALSE	1
	cg17003395-chr20:16452326:SNP	cg17003395	TSS1500	NM_024704	KIF16B	Island	chr20	16555519	chr20:16452326:SNP	rs16990188	103193	0.126683	0.0102388	3.664e-35	27737	C	T	0.2166	0.0166	TRUE	36	-------------+---+----------------+-	44.6	63.1953	0.002426	0.0030815	0.129028	0.0144848	5.205e-19	0.0184869	7.252e-12	616	FALSE	1
	cg17003395-chr20:16228597:SNP	cg17003395	TSS1500	NM_024704	KIF16B	Island	chr20	16555519	chr20:16228597:SNP	rs76188974	326922	0.298846	0.0144365	3.41e-95	27246	A	G	0.0974	0.0116	TRUE	35	+++++++++++++-++++++++++?+++++++++++	57.1	79.3151	1.75e-05	0.0098578	0.297307	0.0232789	2.366e-37	0.0336774	7.07e-19	616	FALSE	1
	cg17003395-chr20:16502120:SNP	cg17003395	TSS1500	NM_024704	KIF16B	Island	chr20	16555519	chr20:16502120:SNP	rs6044061	53399	-0.13039	0.0093431	2.901e-44	27257	T	G	0.2977	0.024	TRUE	35	----------------+-------?-----------	24.6	45.0635	0.0972	0.0010072	-0.129967	0.0111669	2.623e-31	0.0123833	6.317e-26	616	FALSE	1
	cg17003395-chr20:16213007:SNP	cg17003395	TSS1500	NM_024704	KIF16B	Island	chr20	16555519	chr20:16213007:SNP	rs4813214	342512	0.128184	0.0099269	3.817e-38	27724	T	C	0.2429	0.0157	TRUE	36	+++++++++++++-++++++++++++-+-+++-+++	55.4	78.5415	3.46e-05	0.0044706	0.123896	0.0156549	2.489e-15	0.0222765	8.705e-09	616	FALSE	1
	cg17003395-chr20:16467596:SNP	cg17003395	TSS1500	NM_024704	KIF16B	Island	chr20	16555519	chr20:16467596:SNP	rs6044015	87923	0.571623	0.017075	1.04e-245	27250	T	G	0.0657	0.0102	TRUE	35	++++++++++++++++++++++++?+++++++++++	65.5	98.57	3.337e-08	0.0196319	0.561744	0.0305942	2.691e-75	0.0495025	7.612e-31	616	FALSE	1
	cg17003395-chr20:16495486:SNP	cg17003395	TSS1500	NM_024704	KIF16B	Island	chr20	16555519	chr20:16495486:SNP	rs6135778	60033	-0.13024	0.009348	4.025e-44	27242	A	G	0.2973	0.0238	TRUE	35	----+-----------+-------?-----------	27.1	46.6512	0.07276	0.001153	-0.129863	0.0113941	4.311e-30	0.0128263	3.177e-24	616	FALSE	1
	cg17003395-chr20:16614891:SNP	cg17003395	TSS1500	NM_024704	KIF16B	Island	chr20	16555519	chr20:16614891:SNP	rs6514700	59372	0.553592	0.0131851	0	27224	G	A	0.1125	0.0143	TRUE	35	------------------------?-----------	65.4	98.1687	3.828e-08	0.011627	0.540905	0.0235135	4.25e-117	0.0380696	6.604e-48	616	FALSE	1
	cg17003395-chr20:16511265:SNP	cg17003395	TSS1500	NM_024704	KIF16B	Island	chr20	16555519	chr20:16511265:SNP	rs73101050	44254	0.844315	0.0148995	0	26446	A	G	0.0858	0.0149	TRUE	34	+++++++?++++++++++++++++?+++++++++++	68.7	105.574	1.605e-09	0.0168218	0.83051	0.0279324	2.89e-194	0.0476667	3.335e-70	616	FALSE	1
	cg17003395-chr20:16512053:SNP	cg17003395	TSS1500	NM_024704	KIF16B	Island	chr20	16555519	chr20:16512053:SNP	rs6080288	43466	-0.2201	0.0104948	1.17e-97	27248	A	G	0.2072	0.0298	TRUE	35	------------------------?-----------	32.7	50.5084	0.03399	0.001895	-0.221085	0.0133537	1.447e-61	0.0155904	2.956e-45	616	FALSE	1
	cg17003395-chr20:16641656:SNP	cg17003395	TSS1500	NM_024704	KIF16B	Island	chr20	16555519	chr20:16641656:SNP	rs75093662	86137	-0.106229	0.0116869	9.937e-20	25960	T	C	0.1731	0.0161	TRUE	33	-------?-------++------??--+-+------	28.9	44.9982	0.06343	0.0018592	-0.102239	0.0144979	1.764e-12	0.016434	1.02e-10	616	FALSE	1
	cg17003395-chr20:16457846:INDEL	cg17003395	TSS1500	NM_024704	KIF16B	Island	chr20	16555519	chr20:16457846:INDEL	rs13041650	97673	0.232396	0.0183017	6.065e-37	7505	D	I	0.2591	0.0142	TRUE	11	+??++???+???+??+????++????+?+???+???	12	11.3619	0.33	0.0005186	0.234113	0.019863	4.588e-32	0.0207942	5.344e-29	616	FALSE	1
	cg17003395-chr20:16559255:SNP	cg17003395	TSS1500	NM_024704	KIF16B	Island	chr20	16555519	chr20:16559255:SNP	rs6044142	3736	-0.50086	0.008158	0	27247	G	A	0.4228	0.0349	TRUE	35	++++++++++++++++++++++++?+++++++++++	81.2	180.671	6.674e-22	0.0101857	-0.498468	0.0196152	1.84e-142	0.0433505	7.069e-31	616	FALSE	1
	cg17003395-chr20:16605010:SNP	cg17003395	TSS1500	NM_024704	KIF16B	Island	chr20	16555519	chr20:16605010:SNP	rs6080335	49491	-0.222962	0.0155843	1.983e-46	27257	C	T	0.082	0.0109	TRUE	35	++++++++++++++++-+++++++?+++++++++++	17.5	41.2316	0.1838	0.0018321	-0.224513	0.017692	6.713e-37	0.018899	4.018e-32	616	FALSE	1
	cg17003395-chr20:16488922:SNP	cg17003395	TSS1500	NM_024704	KIF16B	Island	chr20	16555519	chr20:16488922:SNP	rs6044039	66597	-0.130099	0.0093414	4.334e-44	27255	T	C	0.2979	0.0238	TRUE	35	----------------+-------?-----------	26.4	46.2062	0.07902	0.0011108	-0.129697	0.0113254	2.302e-30	0.012695	1.208e-24	616	FALSE	1
	cg17003395-chr20:16649621:SNP	cg17003395	TSS1500	NM_024704	KIF16B	Island	chr20	16555519	chr20:16649621:SNP	rs4814535	94102	0.318998	0.0087079	8.49e-294	27748	G	A	0.3558	0.0192	TRUE	36	------------------------------------	58.2	83.6325	7.363e-06	0.0038427	0.311858	0.0141578	1.58e-107	0.0208075	4.754e-53	616	FALSE	1
	cg17003395-chr20:16514001:SNP	cg17003395	TSS1500	NM_024704	KIF16B	Island	chr20	16555519	chr20:16514001:SNP	rs2143985	41518	-0.266237	0.0099354	3.53e-158	27216	T	G	0.2406	0.0197	TRUE	35	----------------+-------?-----------	59.6	84.1626	3.871e-06	0.0051668	-0.266813	0.0164746	5.43e-59	0.0245939	2.611e-27	616	FALSE	1
	cg17003395-chr20:16602549:SNP	cg17003395	TSS1500	NM_024704	KIF16B	Island	chr20	16555519	chr20:16602549:SNP	rs35815531	47030	0.695071	0.0134141	0	26471	T	C	0.1073	0.0147	TRUE	34	+++++++?++++++++++++++++?+++++++++++	72.6	120.454	6.94e-12	0.0164502	0.679519	0.0269229	1.48e-140	0.048963	9.719e-46	616	FALSE	1
	cg17003395-chr20:16456032:SNP	cg17003395	TSS1500	NM_024704	KIF16B	Island	chr20	16555519	chr20:16456032:SNP	rs6111151	99487	0.257837	0.0094333	1.74e-164	27749	T	G	0.2681	0.0174	TRUE	36	+++++++++++++-++++++++++++++++++++++	50.4	70.5928	0.0003409	0.0033002	0.259236	0.0141006	1.74e-75	0.0190264	7.759e-42	616	FALSE	1
	cg17003395-chr20:16467896:INDEL	cg17003395	TSS1500	NM_024704	KIF16B	Island	chr20	16555519	chr20:16467896:INDEL	chr20.16467896	87623	0.314794	0.0179646	9.565e-69	14972	I	D	0.1161	0.0133	TRUE	19	?--??--???--?--?----??--?-???--???+-	61.9	47.2307	0.0001957	0.0102721	0.305012	0.0312686	1.763e-22	0.0471379	2.42e-11	616	FALSE	1
	cg17003395-chr20:16531141:SNP	cg17003395	TSS1500	NM_024704	KIF16B	Island	chr20	16555519	chr20:16531141:SNP	rs113286874	24378	-0.283115	0.0155063	1.786e-74	26643	G	C	0.0884	0.0158	TRUE	34	++++++++++++++++++++++++?+?+++++++-+	0	22.0725	0.926	0	-0.283115	0.0155063	1.786e-74	0.0155063	1.786e-74	616	FALSE	1
	cg17003395-chr20:16344771:SNP	cg17003395	TSS1500	NM_024704	KIF16B	Island	chr20	16555519	chr20:16344771:SNP	rs56366139	210748	0.409137	0.033577	3.734e-34	22647	T	C	0.0207	0.0075	TRUE	26	++++?++?+++-+++??++++?++?-?+?++++?+?	51.7	51.789	0.001275	0.0318623	0.399608	0.0506113	2.889e-15	0.0695567	4.052e-09	616	FALSE	1
	cg17003395-chr20:16460162:INDEL	cg17003395	TSS1500	NM_024704	KIF16B	Island	chr20	16555519	chr20:16460162:INDEL	chr20.16460162	95357	0.46537	0.0167216	1.86e-170	23667	I	D	0.0807	0.0112	TRUE	31	-------?-?------+-------?-?----?----	63.7	82.6765	8.087e-07	0.0154654	0.458247	0.0292978	3.828e-55	0.0460829	5.607e-24	616	FALSE	1
	cg17003395-chr20:16201938:SNP	cg17003395	TSS1500	NM_024704	KIF16B	Island	chr20	16555519	chr20:16201938:SNP	rs2026113	353581	0.128591	0.0099237	2.116e-38	27744	G	A	0.2428	0.0157	TRUE	36	-------------+------------+-+---+---	56.3	80.0825	2.18e-05	0.0046261	0.124467	0.0158045	3.397e-15	0.0227061	1.485e-08	616	FALSE	1
	cg17003395-chr20:16491392:SNP	cg17003395	TSS1500	NM_024704	KIF16B	Island	chr20	16555519	chr20:16491392:SNP	rs34894115	64127	0.567049	0.0168389	1.34e-248	27240	A	G	0.0669	0.0088	TRUE	35	++++++++++++++++++++++++?+++++++++-+	59.5	83.8676	4.249e-06	0.0147584	0.562569	0.0279106	2.38e-90	0.0415363	1.967e-42	616	FALSE	1
	cg17003395-chr20:16477920:SNP	cg17003395	TSS1500	NM_024704	KIF16B	Island	chr20	16555519	chr20:16477920:SNP	rs12480678	77599	-0.173408	0.0111201	7.983e-55	27247	G	A	0.1814	0.0207	TRUE	35	++++++++++++++++-+++++++?+++++++++++	10.4	37.9469	0.2941	0.0005089	-0.173068	0.011982	2.736e-47	0.012411	2.306e-44	616	FALSE	1
	cg17003395-chr20:16297891:SNP	cg17003395	TSS1500	NM_024704	KIF16B	Island	chr20	16555519	chr20:16297891:SNP	rs13043684	257628	0.44481	0.0229447	1.009e-83	26771	A	C	0.0367	0.0111	TRUE	34	++++++++++++++++++++++++?+++?+++++++	43	57.9311	0.004662	0.0137293	0.454453	0.0322867	5.367e-45	0.0402791	2.365e-28	616	FALSE	1
	cg17003395-chr20:16610607:SNP	cg17003395	TSS1500	NM_024704	KIF16B	Island	chr20	16555519	chr20:16610607:SNP	rs6044182	55088	0.588039	0.0134917	0	26457	C	G	0.11	0.0143	TRUE	34	+++++++?++++++++++++++++?+++++++++++	66.6	98.6779	1.82e-08	0.0124849	0.57696	0.024548	3.77e-122	0.0403433	4.001e-48	616	FALSE	1
	cg17003395-chr20:16420060:SNP	cg17003395	TSS1500	NM_024704	KIF16B	Island	chr20	16555519	chr20:16420060:SNP	rs34434477	135459	0.601661	0.0233509	2.13e-146	26771	T	C	0.0355	0.0085	TRUE	34	++++++++++++++++++++++++?+++?+++++++	58.1	78.7336	1.317e-05	0.0260836	0.603195	0.0384715	2.105e-55	0.0557121	3.462e-27	616	FALSE	1
	cg17003395-chr20:16628426:SNP	cg17003395	TSS1500	NM_024704	KIF16B	Island	chr20	16555519	chr20:16628426:SNP	rs2328052	72907	0.190463	0.0092821	1.45e-93	27743	G	A	0.2988	0.0199	TRUE	36	-------------------------+--------+-	50.4	70.5434	0.0003456	0.0031881	0.191846	0.0138277	9.1e-44	0.0187083	2.419e-24	616	FALSE	1
	cg17003395-chr20:16651771:SNP	cg17003395	TSS1500	NM_024704	KIF16B	Island	chr20	16555519	chr20:16651771:SNP	rs112343210	96252	-0.185052	0.0090888	3.75e-92	24875	C	A	0.4024	0.0206	TRUE	33	+++++++?+?+++++--+++++++++?+++++++++	44.7	57.8967	0.003363	0.0022396	-0.180459	0.0128773	1.285e-44	0.0164441	2.229e-29	616	FALSE	1
	cg17003395-chr20:16526843:SNP	cg17003395	TSS1500	NM_024704	KIF16B	Island	chr20	16555519	chr20:16526843:SNP	rs6080299	28676	-0.244176	0.0142974	2.15e-65	25852	C	G	0.1023	0.0186	TRUE	33	-------?----------------?-?---------	22.1	41.078	0.1305	0.0019377	-0.248907	0.0167335	4.805e-50	0.0183533	2.189e-40	616	FALSE	1
	cg17003395-chr20:16227491:SNP	cg17003395	TSS1500	NM_024704	KIF16B	Island	chr20	16555519	chr20:16227491:SNP	rs2749749	328028	0.0916793	0.009148	1.222e-23	27012	T	C	0.329	0.0205	TRUE	35	++++++++++++++++++++++++++++-++?-+++	31.5	49.6206	0.04078	0.0013652	0.0891495	0.0115819	1.39e-14	0.0133508	6.559e-12	616	FALSE	1
	cg17003395-chr20:16569430:SNP	cg17003395	TSS1500	NM_024704	KIF16B	Island	chr20	16555519	chr20:16569430:SNP	rs73106829	13911	-0.322348	0.0175239	1.448e-75	27245	T	A	0.0627	0.0144	TRUE	35	++++++++++++++++-+++++++?+++++++++-+	22.7	43.9736	0.1176	0.0031941	-0.325995	0.0206608	4.381e-56	0.0226645	6.633e-46	616	FALSE	1
	cg17003395-chr20:16500072:SNP	cg17003395	TSS1500	NM_024704	KIF16B	Island	chr20	16555519	chr20:16500072:SNP	rs8183728	55447	-0.132497	0.0093454	1.257e-45	27748	A	G	0.2871	0.0225	TRUE	36	---------------++--------------+----	30.9	50.6834	0.04201	0.0014265	-0.131967	0.0117284	2.265e-29	0.013533	1.235e-22	616	FALSE	1
	cg17003395-chr20:16483355:SNP	cg17003395	TSS1500	NM_024704	KIF16B	Island	chr20	16555519	chr20:16483355:SNP	rs6135768	72164	-0.132802	0.0093538	9.469e-46	27712	G	A	0.2863	0.0226	TRUE	36	+++++++++++++++--++++++++++++++-++++	28.8	49.1646	0.05656	0.0012907	-0.132262	0.0115435	2.152e-30	0.0131393	5.131e-24	616	FALSE	1
	cg17003395-chr20:16511991:SNP	cg17003395	TSS1500	NM_024704	KIF16B	Island	chr20	16555519	chr20:16511991:SNP	rs7352372	43528	-0.238485	0.0100528	2.07e-124	27249	G	A	0.2305	0.0319	TRUE	35	++++++++++++++++++++++++?+++++++++++	38	54.8195	0.01331	0.0021941	-0.240083	0.0133756	4.862e-72	0.0162084	5.27e-49	616	FALSE	1
	cg17003395-chr20:16513316:SNP	cg17003395	TSS1500	NM_024704	KIF16B	Island	chr20	16555519	chr20:16513316:SNP	rs17674942	42203	-0.217235	0.0106864	7.25e-92	26028	C	T	0.209	0.0303	TRUE	33	+++++++++++++++++++++++??++++?++++++	39.8	53.1878	0.01073	0.0025285	-0.218203	0.0144551	1.739e-51	0.0177621	2.143e-34	616	FALSE	1
	cg17003395-chr20:16363131:SNP	cg17003395	TSS1500	NM_024704	KIF16B	Island	chr20	16555519	chr20:16363131:SNP	rs56402523	192388	-0.149536	0.0115775	3.652e-38	27712	A	G	0.1605	0.0201	TRUE	36	----+----------+---------+--------+-	21.5	44.6112	0.128	0.0013426	-0.145988	0.0135447	4.364e-27	0.0147568	3.927e-24	616	FALSE	1
	cg17003395-chr20:16415879:SNP	cg17003395	TSS1500	NM_024704	KIF16B	Island	chr20	16555519	chr20:16415879:SNP	rs76983865	139640	-0.144135	0.0112044	7.166e-38	27741	T	C	0.1749	0.0181	TRUE	36	----+----------+---------+----------	22.6	45.207	0.1158	0.0013356	-0.14127	0.0132137	1.119e-26	0.014472	2.29e-23	616	FALSE	1
	cg17003395-chr20:16495996:SNP	cg17003395	TSS1500	NM_024704	KIF16B	Island	chr20	16555519	chr20:16495996:SNP	rs6135780	59523	-0.130516	0.0093424	2.367e-44	27255	C	T	0.2977	0.0239	TRUE	35	++++++++++++++++-+++++++?+++++++++++	26.2	46.0709	0.08102	0.0010987	-0.130084	0.0113069	1.247e-30	0.0126592	6.352e-25	616	FALSE	1
	cg17003395-chr20:16538643:SNP	cg17003395	TSS1500	NM_024704	KIF16B	Island	chr20	16555519	chr20:16538643:SNP	rs6044114	16876	0.504854	0.0095416	0	27732	A	G	0.2394	0.018	TRUE	36	++++++++++++++++++++++++++++++++++++	61.9	91.9831	5.167e-07	0.0054012	0.500272	0.0162161	5.53e-209	0.025076	3.8e-90	616	FALSE	1
	cg17003395-chr20:16550066:SNP	cg17003395	TSS1500	NM_024704	KIF16B	Island	chr20	16555519	chr20:16550066:SNP	rs4813225	5453	0.972306	0.011177	0	27253	C	G	0.1359	0.0152	TRUE	35	++++++++++++++++++++++++?+++++++++++	82	188.397	2.716e-23	0.020144	0.950209	0.0274072	2.23e-263	0.0619327	1.527e-55	616	FALSE	1
	cg17003395-chr20:16644044:SNP	cg17003395	TSS1500	NM_024704	KIF16B	Island	chr20	16555519	chr20:16644044:SNP	rs10854239	88525	0.32873	0.0112781	8.95e-187	26445	T	C	0.1722	0.0163	TRUE	34	+++++++?++++++++++++++++?+++++++++++	58.3	79.2053	1.137e-05	0.0061352	0.323926	0.018402	2.346e-69	0.0270692	6.17e-34	616	FALSE	1
	cg17003395-chr20:16662733:SNP	cg17003395	TSS1500	NM_024704	KIF16B	Island	chr20	16555519	chr20:16662733:SNP	rs6135846	107214	0.205628	0.0141526	7.898e-48	15531	T	C	0.1982	0.0233	TRUE	18	?+++?++???++??+???++??++?+???+++?++?	38.9	27.8084	0.04723	0.0023572	0.206676	0.0190617	2.165e-27	0.0231506	6.557e-19	616	FALSE	1
	cg17003395-chr20:16623093:SNP	cg17003395	TSS1500	NM_024704	KIF16B	Island	chr20	16555519	chr20:16623093:SNP	rs1105701	67574	0.517842	0.0126813	0	27748	C	T	0.1212	0.0144	TRUE	36	------------------------------------	60.5	88.6379	1.522e-06	0.0089794	0.509513	0.021188	8.93e-128	0.0321155	1.721e-58	616	FALSE	1
	cg17003395-chr20:16332117:SNP	cg17003395	TSS1500	NM_024704	KIF16B	Island	chr20	16555519	chr20:16332117:SNP	rs13041027	223402	0.461367	0.0228472	1.11e-90	26347	A	G	0.0377	0.0108	TRUE	34	+++++++++++++++++++?++++++++?+++++++	43.1	58.0322	0.004546	0.0136793	0.473614	0.0322855	1.01e-48	0.040178	1.605e-30	616	FALSE	1
	cg17003395-chr20:16346686:SNP	cg17003395	TSS1500	NM_024704	KIF16B	Island	chr20	16555519	chr20:16346686:SNP	rs67393936	208833	0.492286	0.0236709	4.6e-96	27256	A	C	0.034	0.0089	TRUE	35	++++++++++++++++++++++++++++?+++++++	43.8	60.5507	0.003375	0.0155321	0.499487	0.0335247	3.341e-50	0.0421556	1.655e-31	616	FALSE	1
	cg17003395-chr20:16549024:SNP	cg17003395	TSS1500	NM_024704	KIF16B	Island	chr20	16555519	chr20:16549024:SNP	rs76257608	6495	-0.295395	0.0163698	8.625e-73	26645	T	G	0.0784	0.015	TRUE	34	------------------------?-?-------+-	0	20.9084	0.9493	0	-0.295395	0.0163698	8.625e-73	0.0163698	8.625e-73	616	FALSE	1
	cg17003395-chr20:16231612:SNP	cg17003395	TSS1500	NM_024704	KIF16B	Island	chr20	16555519	chr20:16231612:SNP	rs2788915	323907	0.179019	0.010232	1.534e-68	27749	A	G	0.2203	0.0235	TRUE	36	+++++++++++++-++++++++++++++-+++++++	31.5	51.0877	0.03873	0.0017553	0.174056	0.0129243	2.436e-41	0.0149351	4.182e-33	616	FALSE	1
	cg17003395-chr20:16301181:SNP	cg17003395	TSS1500	NM_024704	KIF16B	Island	chr20	16555519	chr20:16301181:SNP	rs66839904	254338	0.451095	0.022732	1.239e-87	26759	T	C	0.0374	0.0106	TRUE	34	++++++++++++++++++++++++?+++?+++++++	42.3	57.164	0.005633	0.0130587	0.460049	0.03174	1.317e-47	0.0393772	2.201e-30	616	FALSE	1
	cg17003395-chr20:16559406:SNP	cg17003395	TSS1500	NM_024704	KIF16B	Island	chr20	16555519	chr20:16559406:SNP	rs6514692	3887	0.974027	0.0111563	0	27250	T	C	0.1364	0.0152	TRUE	35	++++++++++++++++++++++++?+++++++++++	81.9	187.581	3.814e-23	0.0199608	0.953238	0.0272933	3.03e-267	0.0615502	2.095e-56	616	FALSE	1
	cg17003395-chr20:16571018:SNP	cg17003395	TSS1500	NM_024704	KIF16B	Island	chr20	16555519	chr20:16571018:SNP	rs2277778	15499	-0.35928	0.010399	1.45e-261	27251	A	G	0.2117	0.0217	TRUE	35	------------------------?-----------	62.7	91.131	4.068e-07	0.0064427	-0.357035	0.0179234	2.725e-88	0.0278726	5.119e-38	616	FALSE	1
	cg17003395-chr20:16659167:INDEL	cg17003395	TSS1500	NM_024704	KIF16B	Island	chr20	16555519	chr20:16659167:INDEL	chr20.16659167	103648	0.294478	0.015235	3.062e-83	17113	D	I	0.1427	0.0103	TRUE	22	?++??++???++?++?++++?+++?+?+?++??+++	62.2	55.5231	5.929e-05	0.0085875	0.289197	0.0263396	4.793e-28	0.0402807	2.659e-13	616	FALSE	1
	cg17003395-chr20:16424087:SNP	cg17003395	TSS1500	NM_024704	KIF16B	Island	chr20	16555519	chr20:16424087:SNP	rs6135756	131432	0.200554	0.0147364	3.521e-42	27257	G	T	0.0927	0.0124	TRUE	35	-----------+------------?+--------+-	51.4	69.9793	0.0002728	0.0081468	0.201675	0.0223134	1.592e-19	0.0303307	3.785e-11	616	FALSE	1
	cg17003395-chr20:16637413:INDEL	cg17003395	TSS1500	NM_024704	KIF16B	Island	chr20	16555519	chr20:16637413:INDEL	chr20.16637413	81894	-0.550878	0.0241341	2.55e-115	7507	D	I	0.8725	0.0146	TRUE	11	-??--???-???-??-????--????-?-???-???	27.5	13.7947	0.1826	0.0024948	-0.552497	0.0290804	1.74e-80	0.0332921	1.689e-61	616	FALSE	1
	cg17003395-chr20:16648090:SNP	cg17003395	TSS1500	NM_024704	KIF16B	Island	chr20	16555519	chr20:16648090:SNP	rs5014589	92571	0.319365	0.0092057	1.03e-263	24873	C	T	0.352	0.0213	TRUE	33	-------?-?----------------?---------	55.9	72.6181	5.42e-05	0.0036043	0.31354	0.0146347	7.91e-102	0.0208906	9.263e-53	616	FALSE	1
	cg17003395-chr20:16356915:SNP	cg17003395	TSS1500	NM_024704	KIF16B	Island	chr20	16555519	chr20:16356915:SNP	rs76115025	198604	0.649915	0.0323472	8.69e-90	26501	A	G	0.0232	0.0105	TRUE	33	+++++++++++++++?++?+++++++++?+++++++	9.3	35.2671	0.3163	0.0035747	0.650401	0.0345817	6.531e-79	0.0356498	2.953e-74	616	FALSE	1
	cg17003395-chr20:16451002:SNP	cg17003395	TSS1500	NM_024704	KIF16B	Island	chr20	16555519	chr20:16451002:SNP	rs6043975	104517	0.126277	0.0102403	6.141e-35	27744	A	G	0.2167	0.0166	TRUE	36	+++++++++++++-+++-++++++++++++++++-+	44	62.5404	0.002861	0.0030106	0.128894	0.0144078	3.682e-19	0.0182981	5.16e-12	616	FALSE	1
	cg17003395-chr20:16607748:SNP	cg17003395	TSS1500	NM_024704	KIF16B	Island	chr20	16555519	chr20:16607748:SNP	rs6111205	52229	0.167205	0.0085569	4.994e-85	27749	A	G	0.419	0.0339	TRUE	36	+++++++++++++++-++++++++++++++++++++	62.2	92.5268	4.326e-07	0.0043892	0.160725	0.0146394	4.824e-28	0.0226214	1.452e-13	616	FALSE	1
	cg17003395-chr20:16225841:SNP	cg17003395	TSS1500	NM_024704	KIF16B	Island	chr20	16555519	chr20:16225841:SNP	rs6034422	329678	0.0914365	0.0090178	3.688e-24	27733	G	A	0.3309	0.0203	TRUE	36	----------------------------+---+---	30.1	50.0738	0.04741	0.0012782	0.0888106	0.0112785	3.426e-15	0.0129016	1.368e-12	616	FALSE	1
	cg17003395-chr20:16216113:SNP	cg17003395	TSS1500	NM_024704	KIF16B	Island	chr20	16555519	chr20:16216113:SNP	rs4814461	339406	0.176008	0.0104022	3.193e-64	26484	A	G	0.2249	0.0234	TRUE	34	+++++++?+++++-++++++++++?+++-+++++++	35.9	51.4568	0.02131	0.002087	0.170639	0.0136368	6.327e-36	0.0162202	1.969e-27	616	FALSE	1
	cg17003395-chr20:16457916:SNP	cg17003395	TSS1500	NM_024704	KIF16B	Island	chr20	16555519	chr20:16457916:SNP	rs6043995	97603	0.26089	0.0094179	6.7e-169	27731	C	T	0.2701	0.0177	TRUE	36	-------------+----------------------	51.7	72.4816	0.000201	0.0034637	0.262572	0.0142605	1.042e-75	0.0195036	8.294e-41	616	FALSE	1
	cg17003395-chr20:16206763:SNP	cg17003395	TSS1500	NM_024704	KIF16B	Island	chr20	16555519	chr20:16206763:SNP	rs6080182	348756	0.196579	0.0123892	1.074e-56	27231	C	A	0.1381	0.0106	TRUE	35	-------------+----------?-+-+-------	66	99.9375	2.087e-08	0.0105542	0.198405	0.0223305	6.395e-19	0.0364162	6.734e-08	616	FALSE	1
	cg17003395-chr20:16643639:SNP	cg17003395	TSS1500	NM_024704	KIF16B	Island	chr20	16555519	chr20:16643639:SNP	rs13039735	88120	0.330304	0.0109866	1.42e-198	27731	C	T	0.1728	0.0169	TRUE	36	------------------------------------	57.1	81.6506	1.354e-05	0.0058616	0.326428	0.0176282	1.497e-76	0.0256303	5.31e-38	616	FALSE	1
	cg17003395-chr20:16266298:INDEL	cg17003395	TSS1500	NM_024704	KIF16B	Island	chr20	16555519	chr20:16266298:INDEL	chr20.16266298	289221	0.360867	0.0287577	4.049e-36	16769	I	D	0.037	0.0135	TRUE	21	?--??--???-+?--?----??--?-?-?--??---	54.8	44.2794	0.00138	0.0216669	0.353162	0.0461786	2.045e-14	0.0636687	1.446e-08	616	FALSE	1
	cg17003395-chr20:16375804:SNP	cg17003395	TSS1500	NM_024704	KIF16B	Island	chr20	16555519	chr20:16375804:SNP	rs75527486	179715	-0.154326	0.0117484	2.05e-39	27011	C	A	0.1599	0.0205	TRUE	35	++++-++++++++++-+++++++++-+++++?++-+	17	40.9675	0.1914	0.001004	-0.151571	0.0133069	4.669e-30	0.0141559	1.129e-27	616	FALSE	1
	cg17003395-chr20:16552964:SNP	cg17003395	TSS1500	NM_024704	KIF16B	Island	chr20	16555519	chr20:16552964:SNP	rs6034535	2555	0.975905	0.0111758	0	27249	A	C	0.1357	0.0149	TRUE	35	++++++++++++++++++++++++?+++++++++++	82.1	189.538	1.689e-23	0.0202883	0.954433	0.0274868	3.51e-264	0.0623011	2.652e-55	616	FALSE	1
	cg17003395-chr20:16457369:SNP	cg17003395	TSS1500	NM_024704	KIF16B	Island	chr20	16555519	chr20:16457369:SNP	rs6043991	98150	0.259088	0.0094468	1.34e-165	27730	T	C	0.2678	0.0174	TRUE	36	+++++++++++++-++++++++++++++++++++++	51.3	71.827	0.0002417	0.0034244	0.260977	0.0142451	5.68e-75	0.0193866	9.783e-41	616	FALSE	1
	cg17003395-chr20:16242922:SNP	cg17003395	TSS1500	NM_024704	KIF16B	Island	chr20	16555519	chr20:16242922:SNP	rs6110997	312597	0.174985	0.011666	7.394e-51	26425	G	A	0.1673	0.0159	TRUE	34	-------?-----+----------?-----------	63.4	90.1599	3.308e-07	0.0081282	0.180666	0.0203109	5.841e-19	0.031873	4.018e-08	616	FALSE	1
	cg17003395-chr20:16232781:SNP	cg17003395	TSS1500	NM_024704	KIF16B	Island	chr20	16555519	chr20:16232781:SNP	rs2788917	322738	0.102627	0.0089702	2.609e-30	27750	A	G	0.3388	0.0223	TRUE	36	++++++++++++--+--+++++++++++-+++++++	33.8	52.8562	0.0269	0.0014972	0.0999417	0.0115288	4.363e-18	0.0135465	3.566e-14	616	FALSE	1
	cg17003395-chr20:16377089:SNP	cg17003395	TSS1500	NM_024704	KIF16B	Island	chr20	16555519	chr20:16377089:SNP	rs77045501	178430	-0.153151	0.0115833	6.57e-40	27740	G	A	0.1601	0.0203	TRUE	36	++++-++++++++++-+++++++++-++++++++-+	18.5	42.9646	0.1669	0.0011139	-0.150096	0.0132561	1.012e-29	0.0142191	4.73e-27	616	FALSE	1
	cg17003395-chr20:16648985:SNP	cg17003395	TSS1500	NM_024704	KIF16B	Island	chr20	16555519	chr20:16648985:SNP	rs4814532	93466	0.319111	0.008707	4.59e-294	27749	T	A	0.3556	0.0191	TRUE	36	------------------------------------	58.3	83.8327	6.92e-06	0.0038576	0.311878	0.0141728	2.56e-107	0.0208551	7.496e-53	616	FALSE	1
	cg17003395-chr20:16365670:SNP	cg17003395	TSS1500	NM_024704	KIF16B	Island	chr20	16555519	chr20:16365670:SNP	rs111387410	189849	0.616377	0.0290532	6.88e-100	24900	T	C	0.0253	0.0064	TRUE	31	++++++?+++++++++-++++?++?+?+?+++++++	52.6	63.3336	0.0003569	0.0297678	0.599485	0.0454098	8.582e-40	0.0613349	9.245e-24	616	FALSE	1
	cg17003395-chr20:16563167:SNP	cg17003395	TSS1500	NM_024704	KIF16B	Island	chr20	16555519	chr20:16563167:SNP	rs6044146	7648	0.934408	0.0111256	0	27235	T	G	0.1408	0.0158	TRUE	35	++++++++++++++++++++++++?+++++++++++	82.5	194.772	1.897e-24	0.0207821	0.911277	0.0277044	2.78e-237	0.0637341	1.145e-48	616	FALSE	1
	cg17003395-chr20:16546134:SNP	cg17003395	TSS1500	NM_024704	KIF16B	Island	chr20	16555519	chr20:16546134:SNP	rs6044121	9385	0.966664	0.0112148	0	27257	T	C	0.1355	0.0151	TRUE	35	++++++++++++++++++++++++?+++++++++++	81.3	181.728	4.313e-22	0.0194057	0.945427	0.0270318	5.46e-268	0.0599424	1.66e-58	616	FALSE	1
	cg17003395-chr20:16557295:SNP	cg17003395	TSS1500	NM_024704	KIF16B	Island	chr20	16555519	chr20:16557295:SNP	rs4297956	1776	-0.501584	0.0081563	0	27246	G	A	0.4212	0.0351	TRUE	35	++++++++++++++++++++++++?+++++++++++	81.4	182.662	2.932e-22	0.0103185	-0.498671	0.0197109	3.25e-141	0.0438191	2.443e-30	616	FALSE	1
	cg17003395-chr20:16517672:SNP	cg17003395	TSS1500	NM_024704	KIF16B	Island	chr20	16555519	chr20:16517672:SNP	rs6044088	37847	0.0980847	0.0089053	3.265e-28	27735	C	G	0.3604	0.0413	TRUE	36	++++++++++++++++--++++++++++++++++-+	50.8	71.1276	0.0002938	0.0029873	0.0969425	0.0133933	4.55e-13	0.0180976	5.967e-08	616	FALSE	1
	cg17003395-chr20:16382118:SNP	cg17003395	TSS1500	NM_024704	KIF16B	Island	chr20	16555519	chr20:16382118:SNP	rs2144896	173401	-0.152371	0.0115788	1.501e-39	27744	A	G	0.1602	0.0204	TRUE	36	----+----------+---------+--------+-	16.8	42.0527	0.192	0.0009856	-0.149575	0.0130803	2.79e-30	0.013912	6.466e-28	616	FALSE	1
	cg17003395-chr20:16370980:SNP	cg17003395	TSS1500	NM_024704	KIF16B	Island	chr20	16555519	chr20:16370980:SNP	rs6105592	184539	0.54717	0.0186829	1.51e-188	27243	C	A	0.057	0.0116	TRUE	35	----------------+-------?-----------	57.1	79.1639	1.833e-05	0.0164601	0.532859	0.0300176	1.677e-70	0.0435002	2.77e-36	616	FALSE	1
	cg17003395-chr20:16290078:SNP	cg17003395	TSS1500	NM_024704	KIF16B	Island	chr20	16555519	chr20:16290078:SNP	rs34372607	265441	0.447148	0.0229247	9.932e-85	26771	C	G	0.0367	0.0111	TRUE	34	++++++++++++++++++++++++?+++?+++++++	43.7	58.5824	0.003963	0.0140631	0.457183	0.0324518	4.496e-45	0.0406965	4.394e-28	616	FALSE	1
	cg17003395-chr20:16493883:INDEL	cg17003395	TSS1500	NM_024704	KIF16B	Island	chr20	16555519	chr20:16493883:INDEL	chr20.16493883	61636	-0.134656	0.0098897	3.229e-42	24276	I	D	0.2968	0.0251	TRUE	32	+++++++?+?++++++-+++++++?++++++?++++	23.4	40.4627	0.1189	0.0009703	-0.134785	0.0117475	1.792e-30	0.0129086	1.78e-25	616	FALSE	1
	cg17003395-chr20:16456088:SNP	cg17003395	TSS1500	NM_024704	KIF16B	Island	chr20	16555519	chr20:16456088:SNP	rs6111152	99431	0.257707	0.0094335	2.57e-164	27749	G	A	0.2682	0.0174	TRUE	36	-------------+----------------------	50.4	70.5812	0.000342	0.0032992	0.259099	0.0140996	2.034e-75	0.0190236	8.287e-42	616	FALSE	1
	cg17003395-chr20:16226207:SNP	cg17003395	TSS1500	NM_024704	KIF16B	Island	chr20	16555519	chr20:16226207:SNP	rs6043826	329312	0.0913229	0.0090213	4.365e-24	27737	A	T	0.3306	0.0203	TRUE	36	++++++++++++++++++++++++++++-+++-+++	29.6	49.6863	0.05114	0.0012463	0.0886781	0.0112347	2.945e-15	0.0128067	9.972e-13	616	FALSE	1
	cg17003395-chr20:16403226:SNP	cg17003395	TSS1500	NM_024704	KIF16B	Island	chr20	16555519	chr20:16403226:SNP	rs77561053	152293	0.645726	0.0458565	4.94e-45	15244	C	T	0.0163	0.0029	TRUE	21	----?-?------??----??-???---???--???	36.1	31.3181	0.05113	0.0253107	0.655683	0.059271	1.908e-28	0.071807	2.416e-19	616	FALSE	1
	cg17003395-chr20:16475612:SNP	cg17003395	TSS1500	NM_024704	KIF16B	Island	chr20	16555519	chr20:16475612:SNP	rs6044030	79907	-0.129673	0.0093448	8.784e-44	27254	T	C	0.2976	0.0238	TRUE	35	----------------+-------?-----------	27	46.569	0.07388	0.0011447	-0.129118	0.0113795	7.711e-30	0.0127993	4.014e-24	616	FALSE	1
	cg17003395-chr20:16648358:SNP	cg17003395	TSS1500	NM_024704	KIF16B	Island	chr20	16555519	chr20:16648358:SNP	rs4814527	92839	0.319004	0.008707	7.18e-294	27749	A	T	0.3556	0.0192	TRUE	36	++++++++++++++++++++++++++++++++++++	58.3	83.8699	6.841e-06	0.0038606	0.31177	0.0141759	3.36e-107	0.0208644	8.998e-53	616	FALSE	1
	cg17003395-chr20:16464005:SNP	cg17003395	TSS1500	NM_024704	KIF16B	Island	chr20	16555519	chr20:16464005:SNP	rs6044007	91514	0.480583	0.0152776	3.4e-217	27741	T	C	0.082	0.0111	TRUE	36	++++++++++++++++++++++++++++++++++-+	60.1	87.6928	2.058e-06	0.0128091	0.476038	0.0254217	3.061e-78	0.0382782	3.731e-36	616	FALSE	1
	cg17003395-chr20:16630610:SNP	cg17003395	TSS1500	NM_024704	KIF16B	Island	chr20	16555519	chr20:16630610:SNP	rs142147298	75091	-0.130097	0.0105868	1.044e-34	27243	T	C	0.2083	0.0173	TRUE	35	----------------+-------?-----------	4	35.4303	0.4006	0.0001674	-0.129356	0.0109073	1.92e-32	0.0110322	4.271e-32	616	FALSE	1
	cg17003395-chr20:16528266:SNP	cg17003395	TSS1500	NM_024704	KIF16B	Island	chr20	16555519	chr20:16528266:SNP	rs2328044	27253	-0.269657	0.0125545	2.45e-102	17255	G	C	0.2367	0.0221	TRUE	22	?++??++???++?++?++++??++++?+?++??+++	67.7	65.0813	2.111e-06	0.0074795	-0.26855	0.0236448	6.794e-30	0.0389077	4.188e-12	616	FALSE	1
	cg17003395-chr20:16653357:INDEL	cg17003395	TSS1500	NM_024704	KIF16B	Island	chr20	16555519	chr20:16653357:INDEL	chr20.16653357	97838	0.191932	0.010725	1.272e-71	17113	D	I	0.507	0.0293	TRUE	22	?++??++???++?++?-+++?+++?+?+?++??+++	29	29.5586	0.1012	0.0010588	0.189129	0.0134012	3.167e-45	0.015096	4.936e-37	616	FALSE	1
	cg17003395-chr20:16488083:SNP	cg17003395	TSS1500	NM_024704	KIF16B	Island	chr20	16555519	chr20:16488083:SNP	rs6135769	67436	-0.130104	0.0093414	4.307e-44	27255	A	C	0.2979	0.0238	TRUE	35	----------------+-------?-----------	26.4	46.2056	0.07903	0.0011108	-0.129702	0.0113254	2.29e-30	0.0126949	1.202e-24	616	FALSE	1
	cg17003395-chr20:16647369:SNP	cg17003395	TSS1500	NM_024704	KIF16B	Island	chr20	16555519	chr20:16647369:SNP	rs1885576	91850	0.675291	0.0179122	4.96000000000019e-311	27231	A	G	0.0626	0.0187	TRUE	35	++++++++++++++++-+++++++?+++++++++++	57.4	79.8136	1.502e-05	0.015351	0.656964	0.0289717	7.71e-114	0.0420482	4.871e-58	616	FALSE	1
	cg17003395-chr20:16657832:SNP	cg17003395	TSS1500	NM_024704	KIF16B	Island	chr20	16555519	chr20:16657832:SNP	rs6135841	102313	0.227459	0.0104235	1.44e-105	27725	G	A	0.2083	0.0178	TRUE	36	-------------+----------------------	50.1	70.1218	0.0003882	0.0039768	0.224003	0.0155277	3.548e-47	0.0208833	1.26e-27	616	FALSE	1
	cg17003395-chr20:16555547:SNP	cg17003395	TSS1500	NM_024704	KIF16B	Island	chr20	16555519	chr20:16555547:SNP	rs6105630	28	-0.502034	0.0081621	0	27225	G	C	0.4215	0.0346	TRUE	35	++++++++++++++++++++++++?+++++++++++	81.4	182.675	2.916e-22	0.010334	-0.499352	0.0197252	2.16e-141	0.0438534	2.406e-30	616	FALSE	1
	cg17003395-chr20:16220754:SNP	cg17003395	TSS1500	NM_024704	KIF16B	Island	chr20	16555519	chr20:16220754:SNP	rs883969	334765	0.129217	0.0100277	5.395e-38	27248	C	T	0.2416	0.0154	TRUE	35	-------------+----------?-+-+---+---	54.2	74.2349	8.022e-05	0.0042203	0.124564	0.015609	1.46e-15	0.0218942	3.594e-09	616	FALSE	1
	cg17003395-chr20:16643469:SNP	cg17003395	TSS1500	NM_024704	KIF16B	Island	chr20	16555519	chr20:16643469:SNP	rs4813238	87950	0.194906	0.0085946	7.45e-114	26427	C	T	0.4855	0.0256	TRUE	34	-------?-------++-------?-----------	60.6	83.781	2.672e-06	0.0039174	0.190488	0.0144095	6.76e-40	0.0218202	4.17e-19	616	FALSE	1
	cg17003395-chr20:16477444:SNP	cg17003395	TSS1500	NM_024704	KIF16B	Island	chr20	16555519	chr20:16477444:SNP	rs6034505	78075	-0.130383	0.009343	2.926e-44	27254	A	G	0.2977	0.0238	TRUE	35	----------------+-------?-----------	27.7	47.0299	0.06776	0.0011862	-0.129978	0.0114397	6.462e-30	0.0129235	6.192e-24	616	FALSE	1
	cg17003395-chr20:16546398:SNP	cg17003395	TSS1500	NM_024704	KIF16B	Island	chr20	16555519	chr20:16546398:SNP	rs6044124	9121	0.967431	0.0112132	0	27253	A	G	0.1355	0.0151	TRUE	35	++++++++++++++++++++++++?+++++++++++	81.4	182.887	2.671e-22	0.0195525	0.946064	0.0271112	8.63e-267	0.0603161	6.785e-58	616	FALSE	1
	cg17003395-chr20:16506321:SNP	cg17003395	TSS1500	NM_024704	KIF16B	Island	chr20	16555519	chr20:16506321:SNP	rs10485555	49198	-0.171726	0.011026	1.083e-54	27736	T	C	0.1812	0.0206	TRUE	36	----------------+-------------------	10.2	38.9819	0.2953	0.0005041	-0.171266	0.0118631	3.03e-47	0.0122804	1.961e-44	616	FALSE	1
	cg17003395-chr20:16201496:SNP	cg17003395	TSS1500	NM_024704	KIF16B	Island	chr20	16555519	chr20:16201496:SNP	rs28490034	354023	0.197172	0.0124214	9.654e-57	27225	T	C	0.1372	0.0104	TRUE	35	+++++++++++++-++++++++++?+-+-+++++++	67	103.147	6.862e-09	0.0111254	0.199381	0.0227322	1.773e-18	0.037683	1.673e-07	616	FALSE	1
	cg17003395-chr20:16340341:SNP	cg17003395	TSS1500	NM_024704	KIF16B	Island	chr20	16555519	chr20:16340341:SNP	rs79665098	215178	-0.174525	0.0126476	2.581e-43	26472	C	T	0.138	0.0178	TRUE	34	+++++++?+++++++-++++++++?-++++++++-+	29.4	46.733	0.05706	0.0022952	-0.171046	0.0157335	1.576e-27	0.0179109	1.955e-22	616	FALSE	1
	cg17003395-chr20:16530829:SNP	cg17003395	TSS1500	NM_024704	KIF16B	Island	chr20	16555519	chr20:16530829:SNP	rs370351878	24690	-0.326166	0.0137712	5.2e-124	17258	A	G	0.1818	0.0336	TRUE	22	?--??--???--?--?----??----?-?--??---	46.6	39.343	0.008929	0.0037267	-0.326531	0.0199848	5.214e-60	0.0258001	1.238e-36	616	FALSE	1
	cg17003395-chr20:16542429:SNP	cg17003395	TSS1500	NM_024704	KIF16B	Island	chr20	16555519	chr20:16542429:SNP	rs1007144	13090	0.889793	0.011413	0	26433	A	G	0.1391	0.0148	TRUE	34	+++++++?++++++++++++++++?+++++++++++	78.4	152.896	2.359e-17	0.0163344	0.870613	0.025705	1.88e-251	0.052879	1.548e-63	616	FALSE	1
	cg17003395-chr20:16480412:SNP	cg17003395	TSS1500	NM_024704	KIF16B	Island	chr20	16555519	chr20:16480412:SNP	rs6135766	75107	-0.13011	0.0093426	4.367e-44	27247	C	T	0.2978	0.0238	TRUE	35	++++++++++++++++-+++++++?+++++++++++	26.7	46.3758	0.07658	0.0011265	-0.129696	0.011349	3.032e-30	0.0127432	1.786e-24	616	FALSE	1
	cg17003395-chr20:16468187:SNP	cg17003395	TSS1500	NM_024704	KIF16B	Island	chr20	16555519	chr20:16468187:SNP	rs17673447	87332	-0.189524	0.0112793	2.323e-63	27218	G	A	0.1741	0.0193	TRUE	35	++++++++++++++++++++++++?+++++++++++	5.6	36.0158	0.3744	0.0002674	-0.189494	0.0117431	1.409e-58	0.011948	1.153e-56	616	FALSE	1
	cg17003395-chr20:16660064:INDEL	cg17003395	TSS1500	NM_024704	KIF16B	Island	chr20	16555519	chr20:16660064:INDEL	chr20.16660064	104545	0.299254	0.0155752	2.852e-82	16769	D	I	0.1395	0.0087	TRUE	21	?++??++???++?++?++++??++?+?+?++??+++	59.7	49.6719	0.0002467	0.0077377	0.291248	0.0261217	7.188e-29	0.0386824	1.024e-14	616	FALSE	1
	cg17003395-chr20:16229713:INDEL	cg17003395	TSS1500	NM_024704	KIF16B	Island	chr20	16555519	chr20:16229713:INDEL	chr20.16229713	325806	0.168667	0.011507	1.2e-48	24272	I	D	0.1946	0.0189	TRUE	32	-------?-?---+----------?---+--?----	46.9	58.4243	0.00206	0.003811	0.164042	0.0167216	1.018e-22	0.0216867	7.399e-15	616	FALSE	1
	cg17003395-chr20:16330728:SNP	cg17003395	TSS1500	NM_024704	KIF16B	Island	chr20	16555519	chr20:16330728:SNP	rs13040489	224791	0.45655	0.0225801	6.65e-91	27252	A	C	0.0375	0.0109	TRUE	35	++++++++++++++++++++++++++++?+++++++	43.5	60.1344	0.003745	0.0139285	0.468004	0.0319694	1.581e-48	0.0399365	2.897e-30	616	FALSE	1
	cg17003395-chr20:16520311:SNP	cg17003395	TSS1500	NM_024704	KIF16B	Island	chr20	16555519	chr20:16520311:SNP	rs2092696	35208	0.0980208	0.0089061	3.576e-28	27738	G	T	0.3605	0.0412	TRUE	36	----------------++----------------+-	50.4	70.5477	0.0003451	0.0029398	0.0967679	0.0133396	4.042e-13	0.0179516	4.754e-08	616	FALSE	1
	cg17003395-chr20:16405098:SNP	cg17003395	TSS1500	NM_024704	KIF16B	Island	chr20	16555519	chr20:16405098:SNP	rs17671618	150421	-0.147441	0.011287	5.367e-39	27250	G	C	0.1754	0.0182	TRUE	35	++++-++++++++++-++++++++?-++++++++++	21.2	43.1265	0.1356	0.0012134	-0.145105	0.013174	3.255e-28	0.0143168	7.159e-25	616	FALSE	1
	cg17003395-chr20:16648448:SNP	cg17003395	TSS1500	NM_024704	KIF16B	Island	chr20	16555519	chr20:16648448:SNP	rs4814529	92929	0.171232	0.0093687	1.263e-74	27231	A	G	0.2964	0.0151	TRUE	35	+++++++++++++-++++++++++?+++++++++++	38.3	55.1333	0.01239	0.0019351	0.167559	0.0125102	6.572e-41	0.0151921	1.822e-29	616	FALSE	1
	cg17003395-chr20:16459155:SNP	cg17003395	TSS1500	NM_024704	KIF16B	Island	chr20	16555519	chr20:16459155:SNP	rs6044000	96364	0.237557	0.0097925	5.3e-130	24997	A	C	0.2822	0.0187	TRUE	33	+++++++?+?+++-++++++++++?+++++++++++	48.2	61.7845	0.00121	0.00299	0.237962	0.0143515	9.578e-62	0.018907	3.31e-36	616	FALSE	1
	cg17003395-chr20:16648821:SNP	cg17003395	TSS1500	NM_024704	KIF16B	Island	chr20	16555519	chr20:16648821:SNP	rs4814531	93302	0.319111	0.008707	4.59e-294	27749	G	A	0.3556	0.0191	TRUE	36	------------------------------------	58.3	83.8327	6.92e-06	0.0038576	0.311878	0.0141728	2.56e-107	0.0208551	7.496e-53	616	FALSE	1
	cg17003395-chr20:16496362:SNP	cg17003395	TSS1500	NM_024704	KIF16B	Island	chr20	16555519	chr20:16496362:SNP	rs6044046	59157	-0.130377	0.0093425	2.92e-44	27255	A	T	0.2977	0.0239	TRUE	35	----------------+-------?-----------	26.3	46.1543	0.07978	0.0011064	-0.129947	0.0113188	1.65e-30	0.0126822	8.645e-25	616	FALSE	1
	cg17003395-chr20:16229991:SNP	cg17003395	TSS1500	NM_024704	KIF16B	Island	chr20	16555519	chr20:16229991:SNP	rs8117257	325528	0.164845	0.0107047	1.655e-53	27745	T	C	0.1975	0.018	TRUE	36	+++++++++++++-++++++++++++++-+++++++	41.2	59.4937	0.006034	0.0029255	0.15944	0.0146749	1.696e-27	0.0181961	1.312e-19	616	FALSE	1
	cg17003395-chr20:16393671:SNP	cg17003395	TSS1500	NM_024704	KIF16B	Island	chr20	16555519	chr20:16393671:SNP	rs77913114	161848	-0.146142	0.011439	2.24e-37	27222	C	T	0.1695	0.019	TRUE	35	++++-++++++++++-++++++++?-++++++++-+	16	40.4789	0.206	0.000885	-0.143781	0.0128562	4.897e-29	0.0136188	7.289e-27	616	FALSE	1
	cg17003395-chr20:16556547:SNP	cg17003395	TSS1500	NM_024704	KIF16B	Island	chr20	16555519	chr20:16556547:SNP	rs6044137	1028	-0.376728	0.0095309	0	27249	T	C	0.2605	0.0231	TRUE	35	------------------------?-----------	71	117.44	4.099e-11	0.0079104	-0.373886	0.0186017	7.45e-90	0.032921	2.538e-30	616	FALSE	1
	cg17003395-chr20:16515655:INDEL	cg17003395	TSS1500	NM_024704	KIF16B	Island	chr20	16555519	chr20:16515655:INDEL	chr20.16515655	39864	-0.214143	0.0111479	3.1e-82	24275	I	D	0.2047	0.0319	TRUE	32	+++++++?+?++++++++++++++?++++++?++++	39.2	50.9846	0.01332	0.0026016	-0.214172	0.0150235	4.122e-46	0.0183346	1.618e-31	616	FALSE	1
	cg17003395-chr20:16545028:SNP	cg17003395	TSS1500	NM_024704	KIF16B	Island	chr20	16555519	chr20:16545028:SNP	rs56055024	10491	-0.292197	0.0164332	9.937e-71	26629	T	C	0.0777	0.0149	TRUE	34	------------------------?-?-------+-	0	20.2046	0.9606	0	-0.292197	0.0164332	9.937e-71	0.0164332	9.937e-71	616	FALSE	1
	cg17003395-chr20:16548529:SNP	cg17003395	TSS1500	NM_024704	KIF16B	Island	chr20	16555519	chr20:16548529:SNP	rs6044128	6990	0.969756	0.0111817	0	27253	A	G	0.1362	0.0156	TRUE	35	++++++++++++++++++++++++?+++++++++++	81.7	185.76	8.126e-23	0.019817	0.947642	0.0272345	2.83e-265	0.0610913	9.609e-57	616	FALSE	1
	cg17003395-chr20:16647973:SNP	cg17003395	TSS1500	NM_024704	KIF16B	Island	chr20	16555519	chr20:16647973:SNP	rs5014587	92454	0.318946	0.0087107	1.62e-293	27748	C	T	0.3552	0.0191	TRUE	36	------------------------------------	58.3	83.8529	6.877e-06	0.0038625	0.311613	0.0141806	5.04e-107	0.020869	9.893e-53	616	FALSE	1
	cg17003395-chr20:16466403:SNP	cg17003395	TSS1500	NM_024704	KIF16B	Island	chr20	16555519	chr20:16466403:SNP	rs6044009	89116	-0.165138	0.0109674	3.096e-51	26471	T	G	0.1939	0.0192	TRUE	34	-------?-------+--------?-----------	25.5	44.3103	0.09029	0.0014204	-0.163549	0.0132049	3.129e-35	0.0147263	3.488e-29	616	FALSE	1
	cg17003395-chr20:16447367:SNP	cg17003395	TSS1500	NM_024704	KIF16B	Island	chr20	16555519	chr20:16447367:SNP	rs7263619	108152	-0.140867	0.0103524	3.627e-42	27255	T	C	0.2198	0.0248	TRUE	35	-------------+-+--------?---------+-	17.4	41.1539	0.186	0.0007999	-0.139802	0.0117398	1.071e-32	0.0125306	2.54e-29	616	FALSE	1
	cg17003395-chr20:16332675:SNP	cg17003395	TSS1500	NM_024704	KIF16B	Island	chr20	16555519	chr20:16332675:SNP	rs7266663	222844	0.520035	0.0266032	4.308e-85	26614	C	T	0.0304	0.0086	TRUE	34	------------------------?-?---------	9	36.2788	0.3183	0.0024181	0.519678	0.0283221	3.374e-75	0.0292465	9.9e-71	616	FALSE	1
	cg17003395-chr20:16297109:SNP	cg17003395	TSS1500	NM_024704	KIF16B	Island	chr20	16555519	chr20:16297109:SNP	rs35193759	258410	0.446364	0.0229772	4.617e-84	26771	T	G	0.0366	0.0111	TRUE	34	++++++++++++++++++++++++?+++?+++++++	42.5	57.4239	0.005285	0.0134901	0.456393	0.032202	1.35e-45	0.0399831	6.129e-29	616	FALSE	1
	cg17003395-chr20:16542015:SNP	cg17003395	TSS1500	NM_024704	KIF16B	Island	chr20	16555519	chr20:16542015:SNP	rs17675670	13504	-0.282579	0.0155053	3.29e-74	26627	C	G	0.0884	0.016	TRUE	34	------------------------?-?-------+-	0	21.1948	0.9441	0	-0.282579	0.0155053	3.29e-74	0.0155053	3.29e-74	616	FALSE	1
	cg17003395-chr20:16607970:SNP	cg17003395	TSS1500	NM_024704	KIF16B	Island	chr20	16555519	chr20:16607970:SNP	rs6111206	52451	0.653358	0.0129321	0	27728	A	G	0.1123	0.0161	TRUE	36	++++++++++++++++++++++++++++++++++++	67.7	108.22	2.09e-09	0.0127576	0.636438	0.0238626	1.02e-156	0.0399859	5.148e-60	616	FALSE	1
	cg17003395-chr20:16235785:SNP	cg17003395	TSS1500	NM_024704	KIF16B	Island	chr20	16555519	chr20:16235785:SNP	rs13040868	319734	0.165777	0.0106973	3.632e-54	27738	A	G	0.1978	0.018	TRUE	36	+++++++++++++-++++++++++++++-+++++++	40.6	58.9036	0.006943	0.0028511	0.160339	0.0145877	4.203e-28	0.0180032	3.316e-20	616	FALSE	1
	cg17003395-chr20:16456201:SNP	cg17003395	TSS1500	NM_024704	KIF16B	Island	chr20	16555519	chr20:16456201:SNP	rs6111154	99318	0.257707	0.0094335	2.57e-164	27749	C	T	0.2682	0.0174	TRUE	36	-------------+----------------------	50.4	70.5812	0.000342	0.0032992	0.259099	0.0140996	2.034e-75	0.0190236	8.287e-42	616	FALSE	1
	cg17003395-chr20:16643894:SNP	cg17003395	TSS1500	NM_024704	KIF16B	Island	chr20	16555519	chr20:16643894:SNP	rs12480764	88375	0.328946	0.0112718	3.17e-187	26490	G	A	0.1721	0.0167	TRUE	34	------------------------?------?----	59.1	80.6208	7.3e-06	0.0063163	0.3245	0.0185543	1.732e-68	0.0275375	6.864e-33	616	FALSE	1
	cg17003395-chr20:16528537:SNP	cg17003395	TSS1500	NM_024704	KIF16B	Island	chr20	16555519	chr20:16528537:SNP	rs880800	26982	-0.32386	0.0107944	9.11e-198	27744	A	G	0.1847	0.029	TRUE	36	------------------------------------	35.1	53.9114	0.02149	0.0022935	-0.324918	0.0140005	3.82e-119	0.0166269	1.687e-84	616	FALSE	1
	cg17003395-chr20:16228887:SNP	cg17003395	TSS1500	NM_024704	KIF16B	Island	chr20	16555519	chr20:16228887:SNP	rs1329826	326632	0.0915635	0.0091485	1.397e-23	27012	A	G	0.3289	0.0205	TRUE	35	++++++++++++++++++++++++++++-++?-+++	31.6	49.7119	0.04003	0.0013733	0.0890319	0.0115941	1.603e-14	0.0133761	7.631e-12	616	FALSE	1
	cg17003395-chr20:16354949:SNP	cg17003395	TSS1500	NM_024704	KIF16B	Island	chr20	16555519	chr20:16354949:SNP	rs61738023	200570	0.648287	0.0323489	2.44e-89	26498	A	C	0.0232	0.0105	TRUE	33	+++++++++++++++?++?+++++++++?+++++++	12	36.3554	0.2729	0.0047659	0.649012	0.0352628	1.198e-75	0.0367518	1.223e-69	616	FALSE	1
	cg17003395-chr20:16407100:SNP	cg17003395	TSS1500	NM_024704	KIF16B	Island	chr20	16555519	chr20:16407100:SNP	rs73898731	148419	-0.14742	0.0112615	3.728e-39	27254	G	A	0.1765	0.018	TRUE	35	++++-++++++++++-++++++++?-++++++++++	20.2	42.5844	0.1483	0.0011362	-0.145239	0.0130448	8.587e-29	0.0141048	1.439e-25	616	FALSE	1
	cg17003395-chr20:16647257:INDEL	cg17003395	TSS1500	NM_024704	KIF16B	Island	chr20	16555519	chr20:16647257:INDEL	chr20.16647257	91738	0.313711	0.0092835	2.56e-250	24276	D	I	0.3569	0.0199	TRUE	32	+++++++?+?++++++++++++++?++++++?++++	60.6	78.6056	5.202e-06	0.0043026	0.306407	0.015601	7.009e-86	0.0235399	1.617e-40	616	FALSE	1
	cg17003395-chr20:16659169:SNP	cg17003395	TSS1500	NM_024704	KIF16B	Island	chr20	16555519	chr20:16659169:SNP	rs114195320	103650	0.302681	0.0149112	1.31e-91	17256	C	A	0.149	0.0096	TRUE	22	?--??--???--?--?----??----?-?--??---	65.7	61.286	8.143e-06	0.0095991	0.295194	0.0270517	1.008e-27	0.0435166	3.512e-12	616	FALSE	1
	cg17003395-chr20:16505564:SNP	cg17003395	TSS1500	NM_024704	KIF16B	Island	chr20	16555519	chr20:16505564:SNP	rs6044069	49955	-0.128553	0.0093511	5.277e-43	27237	T	C	0.2971	0.0241	TRUE	35	----------------+-------?------+----	23.3	44.351	0.1102	0.000944	-0.128248	0.011075	5.205e-31	0.0121979	5.713e-26	616	FALSE	1
	cg17003395-chr20:16230390:SNP	cg17003395	TSS1500	NM_024704	KIF16B	Island	chr20	16555519	chr20:16230390:SNP	rs2788914	325129	0.178507	0.0102318	3.669e-68	27745	G	A	0.2204	0.0235	TRUE	36	-------------+--------------+-------	31.1	50.8058	0.04099	0.0017246	0.173441	0.0128869	2.736e-41	0.0148524	2.832e-33	616	FALSE	1
	cg17003395-chr20:16239279:SNP	cg17003395	TSS1500	NM_024704	KIF16B	Island	chr20	16555519	chr20:16239279:SNP	rs114968136	316240	0.106481	0.009602	1.411e-28	24265	G	A	0.3396	0.0344	TRUE	32	-------?-?--+--++-------?---+--?+---	38.6	50.4582	0.01507	0.0018822	0.102109	0.0129101	2.59e-15	0.015629	9.554e-12	616	FALSE	1
	cg17003395-chr20:16491422:SNP	cg17003395	TSS1500	NM_024704	KIF16B	Island	chr20	16555519	chr20:16491422:SNP	rs13045459	64097	0.566812	0.0168515	5.03e-248	27241	T	C	0.0668	0.0089	TRUE	35	++++++++++++++++++++++++?+++++++++-+	60.6	86.3201	1.946e-06	0.0155081	0.562728	0.0283339	8.931e-88	0.0427829	4.6e-40	616	FALSE	1
	cg17003395-chr20:16624938:SNP	cg17003395	TSS1500	NM_024704	KIF16B	Island	chr20	16555519	chr20:16624938:SNP	rs17682951	69419	-0.106153	0.0112792	4.896e-21	27223	T	A	0.1786	0.016	TRUE	35	+++++++++++++++--++++++?+++-+-++++++	28.5	47.5482	0.06139	0.0017988	-0.102927	0.0139121	1.379e-13	0.0157738	1.7e-11	616	FALSE	1
	cg17003395-chr20:16626983:SNP	cg17003395	TSS1500	NM_024704	KIF16B	Island	chr20	16555519	chr20:16626983:SNP	rs73103368	71464	-0.106526	0.0112719	3.368e-21	27229	C	G	0.1789	0.0166	TRUE	35	----+----------++------?---+-+------	30.5	48.9036	0.0471	0.0019761	-0.103155	0.0141224	2.786e-13	0.0162128	5.015e-11	616	FALSE	1
	cg17003395-chr20:16625600:INDEL	cg17003395	TSS1500	NM_024704	KIF16B	Island	chr20	16555519	chr20:16625600:INDEL	chr20.16625600	70081	-0.123391	0.0150374	2.295e-16	15190	D	I	0.1809	0.0186	TRUE	19	?--??-????--?--?+---??--?-?+??-??---	28.8	25.2651	0.1178	0.0017947	-0.117414	0.0189083	5.311e-10	0.0211067	5.035e-09	616	FALSE	1
	cg17003395-chr20:16384077:SNP	cg17003395	TSS1500	NM_024704	KIF16B	Island	chr20	16555519	chr20:16384077:SNP	rs34761754	171442	-0.152007	0.0115832	2.427e-39	27744	T	C	0.1602	0.0204	TRUE	36	----+----------+---------+--------+-	16.3	41.8384	0.1982	0.0009563	-0.149392	0.0130426	2.242e-30	0.0138463	4.866e-28	616	FALSE	1
	cg17003395-chr20:16631414:SNP	cg17003395	TSS1500	NM_024704	KIF16B	Island	chr20	16555519	chr20:16631414:SNP	rs6044197	75895	0.286751	0.0100041	1.1e-180	27251	T	C	0.2323	0.0117	TRUE	35	++++++++++++++++++++++++?+++++++++++	54.6	74.9067	6.584e-05	0.0042705	0.283553	0.0156431	1.975e-73	0.0220405	1.071e-38	616	FALSE	1
	cg17003395-chr20:16528261:INDEL	cg17003395	TSS1500	NM_024704	KIF16B	Island	chr20	16555519	chr20:16528261:INDEL	chr20.16528261	27258	-0.265724	0.0183697	2.007e-47	7507	D	I	0.2553	0.0165	TRUE	11	-??--???-???-??-????--????-?-???-???	30.7	14.4364	0.154	0.0016981	-0.268695	0.0227718	3.928e-32	0.0265193	1.245e-23	616	FALSE	1
	cg17003395-chr20:16652700:SNP	cg17003395	TSS1500	NM_024704	KIF16B	Island	chr20	16555519	chr20:16652700:SNP	rs1885566	97181	0.383981	0.0093722	0	27733	T	C	0.2688	0.0302	TRUE	36	++++++++++++++++++++++++++++++++++++	66.2	103.7	1.008e-08	0.0062877	0.374601	0.0169217	1.38e-108	0.0277684	1.727e-43	616	FALSE	1
	cg17003395-chr20:16653360:INDEL	cg17003395	TSS1500	NM_024704	KIF16B	Island	chr20	16555519	chr20:16653360:INDEL	chr20.16653360	97841	0.152118	0.0162174	6.601e-21	7507	D	I	0.5072	0.0159	TRUE	11	+??++???+???+??-????++????+?+???+???	42.5	17.3847	0.06627	0.0022115	0.148758	0.0222381	2.242e-11	0.0281934	6.833e-08	616	FALSE	1
	cg17003395-chr20:16235114:SNP	cg17003395	TSS1500	NM_024704	KIF16B	Island	chr20	16555519	chr20:16235114:SNP	rs2788919	320405	0.165364	0.0107036	7.621e-54	27740	G	A	0.1976	0.0181	TRUE	36	-------------+--------------+-------	41	59.2733	0.00636	0.0028986	0.159931	0.0146446	9.164e-28	0.0181269	7.334e-20	616	FALSE	1
	cg17003395-chr20:16602540:SNP	cg17003395	TSS1500	NM_024704	KIF16B	Island	chr20	16555519	chr20:16602540:SNP	rs2050405	47021	-0.348608	0.010521	9.48e-241	27256	A	G	0.2056	0.0206	TRUE	35	------------------------?-----------	59.3	83.6131	4.605e-06	0.005725	-0.347758	0.0173586	2.8e-89	0.0258734	2.236e-41	616	FALSE	1
	cg17003395-chr20:16654898:INDEL	cg17003395	TSS1500	NM_024704	KIF16B	Island	chr20	16555519	chr20:16654898:INDEL	chr20.16654898	99379	-0.151271	0.0106561	9.741e-46	24276	D	I	0.2386	0.0122	TRUE	32	-------?-?--------------?------?----	35.7	48.2416	0.02495	0.0020515	-0.151636	0.0139584	1.721e-27	0.0165829	7.365e-20	616	FALSE	1
	cg17003395-chr20:16647344:SNP	cg17003395	TSS1500	NM_024704	KIF16B	Island	chr20	16555519	chr20:16647344:SNP	rs6135832	91825	0.224249	0.0106322	9.52e-99	26467	T	A	0.2098	0.0176	TRUE	34	-------?-----+----------?-----------	50.5	66.7309	0.0004563	0.0039841	0.219637	0.0159357	3.238e-43	0.0214999	1.804e-25	616	FALSE	1
	cg17003395-chr20:16562284:SNP	cg17003395	TSS1500	NM_024704	KIF16B	Island	chr20	16555519	chr20:16562284:SNP	rs112671122	6765	-0.298184	0.0163994	7.09e-74	26648	T	C	0.0783	0.0146	TRUE	34	------------------------?-?-------+-	0	19.1617	0.9738	0	-0.298184	0.0163994	7.09e-74	0.0163994	7.09e-74	616	FALSE	1
	cg17003395-chr20:16239062:INDEL	cg17003395	TSS1500	NM_024704	KIF16B	Island	chr20	16555519	chr20:16239062:INDEL	chr20.16239062	316457	0.191301	0.013858	2.399e-43	16769	D	I	0.1934	0.0189	TRUE	21	?++??++???++?-+?++++??++?+?+?++??+++	32.8	29.7672	0.07371	0.0020242	0.187216	0.0179061	1.384e-25	0.0206257	1.778e-20	616	FALSE	1
	cg17003395-chr20:16516573:SNP	cg17003395	TSS1500	NM_024704	KIF16B	Island	chr20	16555519	chr20:16516573:SNP	rs4440028	38946	0.097564	0.0089108	6.724e-28	27712	A	G	0.36	0.0416	TRUE	36	++++++++++++++++--++++++++++++++++-+	50.6	70.92	0.0003113	0.0029737	0.0964535	0.0133789	5.622e-13	0.0180559	6.537e-08	616	FALSE	1
	cg17003395-chr20:16436464:SNP	cg17003395	TSS1500	NM_024704	KIF16B	Island	chr20	16555519	chr20:16436464:SNP	rs78571109	119055	-0.234615	0.0184312	4.069e-37	25826	T	C	0.0622	0.0111	TRUE	33	-------?---+---+--------?-?-------+-	0	28.2237	0.6583	0	-0.234615	0.0184312	4.069e-37	0.0184312	4.069e-37	616	FALSE	1
	cg17003395-chr20:16376765:SNP	cg17003395	TSS1500	NM_024704	KIF16B	Island	chr20	16555519	chr20:16376765:SNP	rs4813218	178754	-0.151862	0.0115621	2.091e-39	27719	T	C	0.1608	0.0204	TRUE	36	----+----------+---------+--------+-	18.4	42.9039	0.1685	0.0011013	-0.148739	0.0132197	2.281e-29	0.0141732	8.679e-27	616	FALSE	1
	cg17003395-chr20:16475212:SNP	cg17003395	TSS1500	NM_024704	KIF16B	Island	chr20	16555519	chr20:16475212:SNP	rs17741475	80307	-0.178159	0.0112269	1.041e-56	27249	G	T	0.176	0.0202	TRUE	35	++++++++++++++++++++++++?+++++++++++	7.3	36.6878	0.3453	0.0003533	-0.177953	0.0118343	4.199e-51	0.0121145	5.876e-49	616	FALSE	1
	cg17003395-chr20:16603714:SNP	cg17003395	TSS1500	NM_024704	KIF16B	Island	chr20	16555519	chr20:16603714:SNP	rs4813232	48195	-0.110989	0.0094441	6.884e-32	24996	T	C	0.3498	0.0231	TRUE	33	-------?-?----+---------?---------+-	49.6	63.4449	0.0007693	0.0029364	-0.106805	0.0140467	2.881e-14	0.0187244	3.076e-09	616	FALSE	1
	cg17003395-chr20:16648464:INDEL	cg17003395	TSS1500	NM_024704	KIF16B	Island	chr20	16555519	chr20:16648464:INDEL	chr20.16648464	92945	0.313765	0.0092871	3.27e-250	24276	I	D	0.3562	0.0198	TRUE	32	-------?-?--------------?------?----	60.6	78.6029	5.207e-06	0.0043058	0.306304	0.0156087	9.659e-86	0.0235481	1.669e-40	616	FALSE	1
	cg17003395-chr20:16562108:SNP	cg17003395	TSS1500	NM_024704	KIF16B	Island	chr20	16555519	chr20:16562108:SNP	rs34548254	6589	0.949619	0.0111502	0	27249	C	T	0.139	0.0156	TRUE	35	------------------------?-----------	82.6	195.795	1.236e-24	0.0210066	0.927166	0.027848	4.74e-243	0.0642104	1.721e-49	616	FALSE	1
	cg17003395-chr20:16610323:SNP	cg17003395	TSS1500	NM_024704	KIF16B	Island	chr20	16555519	chr20:16610323:SNP	rs6080342	54804	-0.211794	0.0166896	6.708e-37	26440	A	G	0.0726	0.0096	TRUE	34	-------?--------+-------?-----------	15.3	38.9604	0.2193	0.0017336	-0.21445	0.0186286	1.149e-30	0.0197041	6.01e-27	616	FALSE	1
	cg17003395-chr20:16325331:SNP	cg17003395	TSS1500	NM_024704	KIF16B	Island	chr20	16555519	chr20:16325331:SNP	rs118157290	230188	0.662382	0.0337044	5.483e-86	24761	C	A	0.0234	0.0111	TRUE	30	---------------?--?-?--??---?-------	12.9	33.2813	0.2665	0.0051101	0.663687	0.0369821	5.143e-72	0.0386803	9.737e-66	616	FALSE	1
	cg17003395-chr20:16519251:SNP	cg17003395	TSS1500	NM_024704	KIF16B	Island	chr20	16555519	chr20:16519251:SNP	rs6044095	36268	0.0992797	0.0119139	7.877e-17	15505	T	C	0.3654	0.0422	TRUE	18	+??++?+++++++??+????+++???+?+??++???	34.7	26.0498	0.07356	0.0014039	0.0996198	0.0155728	1.584e-10	0.0182562	5.384e-08	616	FALSE	1
	cg17003395-chr20:16559357:SNP	cg17003395	TSS1500	NM_024704	KIF16B	Island	chr20	16555519	chr20:16559357:SNP	rs73106807	3838	-0.338274	0.0150474	6.42e-112	26644	A	C	0.0863	0.0165	TRUE	34	------------------------?-?---------	25.3	44.1795	0.09246	0.0026393	-0.342549	0.0180308	1.773e-80	0.020145	2.794e-63	616	FALSE	1
	cg17003395-chr20:16539464:SNP	cg17003395	TSS1500	NM_024704	KIF16B	Island	chr20	16555519	chr20:16539464:SNP	rs55987246	16055	0.50505	0.0095444	0	27730	A	G	0.2392	0.0179	TRUE	36	++++++++++++++++++++++++++++++++++++	61.9	91.8688	5.363e-07	0.0053936	0.500429	0.0162098	2.85e-209	0.0250524	2.21e-90	616	FALSE	1
	cg17003395-chr20:16627698:INDEL	cg17003395	TSS1500	NM_024704	KIF16B	Island	chr20	16555519	chr20:16627698:INDEL	chr20.16627698	72179	0.467798	0.0167019	1.27e-172	15188	D	I	0.1253	0.0115	TRUE	19	?++??+????++?++?++++??++?+?+??+??+++	74.5	70.547	3.651e-08	0.0160411	0.451209	0.0356549	1.051e-36	0.0654594	8.909e-13	616	FALSE	1
	cg17003395-chr20:16227542:SNP	cg17003395	TSS1500	NM_024704	KIF16B	Island	chr20	16555519	chr20:16227542:SNP	rs2788911	327977	0.0906486	0.009032	1.055e-23	27734	C	A	0.329	0.0203	TRUE	36	----------------------------+---+---	30.2	50.1246	0.04693	0.0012865	0.0881252	0.0113022	6.331e-15	0.012935	2.418e-12	616	FALSE	1
	cg17003395-chr20:16602797:SNP	cg17003395	TSS1500	NM_024704	KIF16B	Island	chr20	16555519	chr20:16602797:SNP	rs6034555	47278	0.111662	0.0087065	1.187e-37	26448	G	A	0.4576	0.0277	TRUE	34	----+--?------+---------?--+--------	62.7	88.4224	5.889e-07	0.0043915	0.106218	0.0150355	1.613e-12	0.0233288	1.698e-06	616	FALSE	1
	cg17003395-chr20:16653508:SNP	cg17003395	TSS1500	NM_024704	KIF16B	Island	chr20	16555519	chr20:16653508:SNP	rs6044212	97989	0.184985	0.0084297	9.8e-107	27730	G	A	0.5048	0.0252	TRUE	36	---------------++-------------------	40.3	58.6196	0.007425	0.0017486	0.181025	0.011436	1.953e-56	0.0141185	3.194e-39	616	FALSE	1
	cg17003395-chr20:16583201:SNP	cg17003395	TSS1500	NM_024704	KIF16B	Island	chr20	16555519	chr20:16583201:SNP	rs6080319	27682	-0.319982	0.0175428	2.479e-74	27245	C	T	0.0623	0.0146	TRUE	35	++++++++++++++++-+++++++?+++++++++-+	18.6	41.7553	0.1694	0.0024889	-0.323174	0.02006	2.155e-58	0.0215442	6.717e-50	616	FALSE	1
	cg17003395-chr20:16412077:SNP	cg17003395	TSS1500	NM_024704	KIF16B	Island	chr20	16555519	chr20:16412077:SNP	rs6043938	143442	0.126897	0.0106016	5.128e-33	27230	C	G	0.2057	0.0139	TRUE	35	+++++++-++++++++++++++++?+++-++-++++	50.5	68.6502	0.0003956	0.0040619	0.1232	0.0158574	7.897e-15	0.021406	3.064e-09	616	FALSE	1
	cg17003395-chr20:16619501:SNP	cg17003395	TSS1500	NM_024704	KIF16B	Island	chr20	16555519	chr20:16619501:SNP	rs112338055	63982	-0.249709	0.0154533	9.821e-59	24389	A	G	0.0965	0.0157	TRUE	32	-------?-?--------------?-?---------	0	22.7341	0.8586	0	-0.249709	0.0154533	9.821e-59	0.0154533	9.821e-59	616	FALSE	1
	cg17003395-chr20:16653304:SNP	cg17003395	TSS1500	NM_024704	KIF16B	Island	chr20	16555519	chr20:16653304:SNP	rs2146219	97785	0.223514	0.0116074	1.254e-82	22149	T	C	0.2102	0.0184	TRUE	30	+++++++++++++-?++++++++??++++??++?++	54.2	63.2882	0.0002367	0.0048671	0.21808	0.0181533	3.028e-33	0.0253314	1.109e-18	616	FALSE	1
	cg17003395-chr20:16288397:SNP	cg17003395	TSS1500	NM_024704	KIF16B	Island	chr20	16555519	chr20:16288397:SNP	rs34543355	267122	0.443898	0.0228801	7.557e-84	26762	A	G	0.0368	0.0111	TRUE	34	++++++++++++++++++++++++?+++?+++++++	42.1	57.0031	0.00586	0.013141	0.453975	0.0319008	5.898e-46	0.0395223	2.853e-29	616	FALSE	1
	cg17003395-chr20:16481270:SNP	cg17003395	TSS1500	NM_024704	KIF16B	Island	chr20	16555519	chr20:16481270:SNP	rs6131831	74249	-0.133545	0.0093447	2.491e-46	27730	G	T	0.2868	0.0225	TRUE	36	+++++++++++++++--++++++++++++++-++++	29.6	49.7029	0.05097	0.0013371	-0.1331	0.0116018	1.818e-30	0.0132702	8.011e-24	616	FALSE	1
	cg17003395-chr20:16220685:SNP	cg17003395	TSS1500	NM_024704	KIF16B	Island	chr20	16555519	chr20:16220685:SNP	rs17656905	334834	-0.19951	0.0172867	8.173e-31	27745	C	T	0.0673	0.0125	TRUE	36	+++++++++++++++-+++++++++++++++-++-+	0	31.5122	0.6373	0	-0.19951	0.0172867	8.173e-31	0.0172867	8.173e-31	616	FALSE	1
	cg17003395-chr20:16274052:SNP	cg17003395	TSS1500	NM_024704	KIF16B	Island	chr20	16555519	chr20:16274052:SNP	rs13042199	281467	0.400552	0.0232207	1.123e-66	27257	T	C	0.0353	0.0115	TRUE	35	+++++++++++-++++++++++++++++?+++++++	51.1	69.5473	0.000308	0.0200279	0.409	0.0354213	7.669e-31	0.0474981	3.369e-17	616	FALSE	1
	cg17003395-chr20:16511062:SNP	cg17003395	TSS1500	NM_024704	KIF16B	Island	chr20	16555519	chr20:16511062:SNP	rs6044078	44457	-0.196501	0.0095004	4.88e-95	26422	C	G	0.2924	0.0344	TRUE	34	-------?----------------?-----------	15.7	39.164	0.2127	0.0005811	-0.19679	0.0106443	2.59e-76	0.0112749	5.048e-68	616	FALSE	1
	cg17003395-chr20:16456751:SNP	cg17003395	TSS1500	NM_024704	KIF16B	Island	chr20	16555519	chr20:16456751:SNP	chr20.16456751	98768	-0.159439	0.0148583	7.305e-27	16762	G	C	0.1597	0.0196	TRUE	21	?++??++???++?++?++++??++?-?+?++??+++	0.4	20.0748	0.4533	1.78e-05	-0.159395	0.0149021	1.061e-26	0.0149138	1.125e-26	616	FALSE	1
	cg17003395-chr20:16420514:SNP	cg17003395	TSS1500	NM_024704	KIF16B	Island	chr20	16555519	chr20:16420514:SNP	rs111410887	135005	-0.144372	0.011217	6.575e-38	27730	T	C	0.1744	0.018	TRUE	36	----+----------+---------+----------	21.7	44.7191	0.1257	0.0012747	-0.141661	0.0131458	4.464e-27	0.0143319	7.238e-24	616	FALSE	1
	cg17003395-chr20:16397484:SNP	cg17003395	TSS1500	NM_024704	KIF16B	Island	chr20	16555519	chr20:16397484:SNP	rs2180472	158035	-0.148601	0.0114159	9.784e-39	27219	G	A	0.1701	0.0174	TRUE	35	++++-++++++++++-++++++++?-++++++++++	20.7	42.8922	0.141	0.0012096	-0.146378	0.0132845	3.105e-28	0.0144015	5.816e-25	616	FALSE	1
	cg17003395-chr20:16414256:SNP	cg17003395	TSS1500	NM_024704	KIF16B	Island	chr20	16555519	chr20:16414256:SNP	rs75012334	141263	0.505711	0.0349059	1.446e-47	16657	T	A	0.0265	0.0098	TRUE	20	?--??--???--?--??---??--?+?-?--??---	69	61.359	2.354e-06	0.0559707	0.495391	0.0671623	1.631e-13	0.112726	7.25e-06	616	FALSE	1
	cg17003395-chr20:16411494:INDEL	cg17003395	TSS1500	NM_024704	KIF16B	Island	chr20	16555519	chr20:16411494:INDEL	chr20.16411494	144025	-0.157182	0.01515	3.219e-25	16640	I	D	0.1546	0.02	TRUE	20	?++??++???++?++??+++??++?-?+?++??+++	9.1	20.9018	0.3423	0.0004722	-0.155991	0.0162312	7.217e-22	0.0166664	4.059e-21	616	FALSE	1
	cg17003395-chr20:16365671:SNP	cg17003395	TSS1500	NM_024704	KIF16B	Island	chr20	16555519	chr20:16365671:SNP	rs112868202	189848	0.528957	0.0223915	2.23e-123	27249	A	G	0.0376	0.0089	TRUE	35	++++++++++++++++++++++++++++?+++++++	53.4	72.9658	0.0001162	0.0204008	0.528175	0.034926	1.147e-51	0.0480533	3.508e-28	616	FALSE	1
	cg17003395-chr20:16496936:SNP	cg17003395	TSS1500	NM_024704	KIF16B	Island	chr20	16555519	chr20:16496936:SNP	rs738556	58583	-0.130303	0.0093583	4.54e-44	27223	C	T	0.2967	0.0239	TRUE	35	++++++++++++++++-+++++++?+++++++++++	25	45.3551	0.09226	0.0010371	-0.129983	0.0112265	5.314e-31	0.0124837	1.666e-25	616	FALSE	1
	cg17003395-chr20:16647671:SNP	cg17003395	TSS1500	NM_024704	KIF16B	Island	chr20	16555519	chr20:16647671:SNP	rs6135833	92152	0.309317	0.0093048	2.58e-242	23655	C	G	0.3798	0.0205	TRUE	31	+++++++?+?++++++++++++++?+?++++?++++	56.1	68.2729	8.237e-05	0.0034816	0.304054	0.0148608	4.88e-93	0.0211754	2.521e-48	616	FALSE	1
	cg17003395-chr20:16513400:SNP	cg17003395	TSS1500	NM_024704	KIF16B	Island	chr20	16555519	chr20:16513400:SNP	rs16997830	42119	0.794134	0.0264758	1.15e-197	23176	C	A	0.0365	0.0132	TRUE	29	------------------?-?--??-??-----?--	38.2	45.3322	0.02041	0.0127973	0.78177	0.0355472	3.4e-107	0.0428645	1.259e-76	616	FALSE	1
	cg17003395-chr20:16564100:SNP	cg17003395	TSS1500	NM_024704	KIF16B	Island	chr20	16555519	chr20:16564100:SNP	rs6111194	8581	0.911059	0.0118953	0	24273	T	C	0.1413	0.0188	TRUE	32	+++++++?+?++++++++++++++?++++++?++++	83.1	183.656	1.354e-23	0.022694	0.879985	0.0301566	3.43e-187	0.0704722	3.131e-38	616	FALSE	1
	cg17003395-chr20:16648560:SNP	cg17003395	TSS1500	NM_024704	KIF16B	Island	chr20	16555519	chr20:16648560:SNP	rs4814530	93041	0.319159	0.0087069	3.72e-294	27747	A	C	0.3556	0.0191	TRUE	36	++++++++++++++++++++++++++++++++++++	58.3	83.94	6.693e-06	0.0038661	0.311901	0.0141818	3.35e-107	0.0208817	9.759e-53	616	FALSE	1
	cg17003395-chr20:16649209:SNP	cg17003395	TSS1500	NM_024704	KIF16B	Island	chr20	16555519	chr20:16649209:SNP	rs6080363	93690	-0.185724	0.008597	1.67e-103	27735	T	C	0.4064	0.0172	TRUE	36	---------------++-------------------	41.5	59.8631	0.005522	0.0019144	-0.180941	0.0117934	3.972e-53	0.0147041	1.43e-36	616	FALSE	1
	cg17003395-chr20:16541089:SNP	cg17003395	TSS1500	NM_024704	KIF16B	Island	chr20	16555519	chr20:16541089:SNP	rs6034530	14430	-0.27385	0.009979	8.52e-166	26961	T	C	0.2396	0.0194	TRUE	35	-------?----------------------------	58.8	82.4579	6.619e-06	0.005037	-0.274059	0.0163935	9.768e-63	0.0242014	1.1e-29	616	FALSE	1
	cg17003395-chr20:16585742:SNP	cg17003395	TSS1500	NM_024704	KIF16B	Island	chr20	16555519	chr20:16585742:SNP	rs6075083	30223	-0.332102	0.0123521	3.18e-159	27130	A	G	0.1395	0.0238	TRUE	35	--------------------------?-------+-	34.2	51.6565	0.02671	0.0028115	-0.332724	0.0159829	3.01e-96	0.0187667	4.471e-70	616	FALSE	1
	cg17003395-chr20:16441155:SNP	cg17003395	TSS1500	NM_024704	KIF16B	Island	chr20	16555519	chr20:16441155:SNP	rs115647696	114364	0.655053	0.020135	3.64e-232	27743	A	G	0.0506	0.0167	TRUE	36	++++++++++++++++++++++++++++++++++++	48	67.2755	0.0008399	0.0137046	0.639589	0.0297982	3.38e-102	0.0387027	2.931e-64	616	FALSE	1
	cg17003395-chr20:16572814:SNP	cg17003395	TSS1500	NM_024704	KIF16B	Island	chr20	16555519	chr20:16572814:SNP	rs6075079	17295	-0.359519	0.010301	7.08e-267	27747	C	T	0.2117	0.0215	TRUE	36	++++++++++++++++++++++++++++++++++++	61.2	90.2554	9.052e-07	0.006107	-0.357676	0.0174055	7.76e-94	0.0265634	9.804e-42	616	FALSE	1
	cg17003395-chr20:16553532:INDEL	cg17003395	TSS1500	NM_024704	KIF16B	Island	chr20	16555519	chr20:16553532:INDEL	chr20.16553532	1987	-0.501779	0.0086437	0	24276	I	D	0.4195	0.0355	TRUE	32	+++++++?+?++++++++++++++?++++++?++++	82.8	179.759	6.989e-23	0.0116587	-0.498239	0.0217367	2.83e-116	0.0501219	1.361e-23	616	FALSE	1
	cg17003395-chr20:16647177:SNP	cg17003395	TSS1500	NM_024704	KIF16B	Island	chr20	16555519	chr20:16647177:SNP	rs1885575	91658	0.318772	0.008706	1.64e-293	27746	T	C	0.3557	0.0192	TRUE	36	++++++++++++++++++++++++++++++++++++	58.3	83.9206	6.734e-06	0.0038637	0.311594	0.0141784	4.82e-107	0.0208747	1.198e-52	616	FALSE	1
	cg17003395-chr20:16647750:SNP	cg17003395	TSS1500	NM_024704	KIF16B	Island	chr20	16555519	chr20:16647750:SNP	rs6135834	92231	0.308097	0.0091953	3.93e-246	24269	A	G	0.3801	0.021	TRUE	32	+++++++?+?++++++++++++++?++++++?++++	55.2	69.2216	9.659e-05	0.0033896	0.302302	0.014526	3.43e-96	0.0205326	6.782e-51	616	FALSE	1
	cg17003395-chr20:16442135:SNP	cg17003395	TSS1500	NM_024704	KIF16B	Island	chr20	16555519	chr20:16442135:SNP	rs16997644	113384	0.660301	0.020167	3.99e-235	27745	A	G	0.0503	0.0167	TRUE	36	++++++++++++++++++++++++++++++++++++	49.2	68.8733	0.0005463	0.014423	0.643021	0.0301812	1.01e-100	0.0396848	3.659e-62	616	FALSE	1
	cg17003395-chr20:16535556:SNP	cg17003395	TSS1500	NM_024704	KIF16B	Island	chr20	16555519	chr20:16535556:SNP	rs4814508	19963	0.167272	0.0084956	2.666e-86	27747	T	C	0.4782	0.0246	TRUE	36	++++++++++++++++++++++++++++++++++++	32.2	51.6014	0.0349	0.0012479	0.167172	0.0107676	2.332e-54	0.0125253	1.111e-40	616	FALSE	1
	cg17003395-chr20:16494254:SNP	cg17003395	TSS1500	NM_024704	KIF16B	Island	chr20	16555519	chr20:16494254:SNP	rs6135777	61265	-0.130364	0.0093414	2.91e-44	27256	G	A	0.2978	0.0239	TRUE	35	++++++++++++++++-+++++++?+++++++++++	26.2	46.0734	0.08098	0.0010987	-0.129959	0.0113067	1.414e-30	0.0126585	7.154e-25	616	FALSE	1
	cg17003395-chr20:16232406:SNP	cg17003395	TSS1500	NM_024704	KIF16B	Island	chr20	16555519	chr20:16232406:SNP	rs74333362	323113	0.101448	0.009126	1.044e-28	26902	C	G	0.3375	0.0231	TRUE	35	+++++++?++++--++-+++++++++++-+++++++	39.1	55.8714	0.01045	0.001901	0.0985636	0.0122803	1.006e-15	0.0149965	1.335e-11	616	FALSE	1
	cg17003395-chr20:16651242:SNP	cg17003395	TSS1500	NM_024704	KIF16B	Island	chr20	16555519	chr20:16651242:SNP	rs6075089	95723	-0.185598	0.0085929	1.83e-103	27738	T	G	0.4068	0.017	TRUE	36	---------------++-------------------	41.4	59.7298	0.005702	0.0019023	-0.180961	0.0117739	2.618e-53	0.0146644	1.031e-36	616	FALSE	1
	cg17003395-chr20:16647112:SNP	cg17003395	TSS1500	NM_024704	KIF16B	Island	chr20	16555519	chr20:16647112:SNP	rs6111235	91593	-0.185436	0.008594	2.93e-103	27749	C	T	0.4066	0.0171	TRUE	36	+++++++++++++++--+++++++++++++++++++	41.3	59.6398	0.005827	0.0018958	-0.180701	0.011765	3.069e-53	0.0146441	9.507e-37	616	FALSE	1
	cg17003395-chr20:16240643:SNP	cg17003395	TSS1500	NM_024704	KIF16B	Island	chr20	16555519	chr20:16240643:SNP	rs6110989	314876	0.171661	0.0130762	2.284e-39	16762	A	G	0.2227	0.0178	TRUE	21	?++??++???++?-+?++++??++?+?+?++??+++	29.2	28.2664	0.1032	0.0015257	0.168343	0.0164076	1.067e-24	0.0184809	1.564e-20	616	FALSE	1
	cg17003395-chr20:16456750:SNP	cg17003395	TSS1500	NM_024704	KIF16B	Island	chr20	16555519	chr20:16456750:SNP	chr20.16456750	98769	-0.159848	0.0148541	5.251e-27	16762	A	C	0.1596	0.0196	TRUE	21	?--??--???--?--?----??--?+?-?--??---	0.4	20.0788	0.453	1.88e-05	-0.159804	0.0149004	7.78e-27	0.0149127	8.297e-27	616	FALSE	1
	cg17003395-chr20:16558790:SNP	cg17003395	TSS1500	NM_024704	KIF16B	Island	chr20	16555519	chr20:16558790:SNP	rs6044141	3271	0.974109	0.011156	0	27251	C	T	0.1363	0.015	TRUE	35	------------------------?-----------	81.9	187.57	3.831e-23	0.0199589	0.953487	0.0272944	2.31e-267	0.0615453	2.01e-56	616	FALSE	1
	cg17003395-chr20:16534461:SNP	cg17003395	TSS1500	NM_024704	KIF16B	Island	chr20	16555519	chr20:16534461:SNP	rs6080300	21058	-0.273498	0.0099734	1.46e-165	27023	A	G	0.2399	0.0196	TRUE	35	-------------------------------?----	59.2	83.3254	5.041e-06	0.005121	-0.274563	0.0164693	2.123e-62	0.0244422	4.586e-29	616	FALSE	1
	cg17003395-chr20:16209878:SNP	cg17003395	TSS1500	NM_024704	KIF16B	Island	chr20	16555519	chr20:16209878:SNP	rs6131802	345641	0.123806	0.0104607	2.561e-32	24758	G	C	0.2452	0.0179	TRUE	33	-------?-?--++------------+-+--?+---	58	76.1207	1.854e-05	0.0050533	0.119148	0.0170213	2.56e-12	0.0248836	6.51e-07	616	FALSE	1
	cg17003395-chr20:16323406:SNP	cg17003395	TSS1500	NM_024704	KIF16B	Island	chr20	16555519	chr20:16323406:SNP	rs6075050	232113	0.455158	0.0225498	1.34e-90	27253	T	C	0.0375	0.0109	TRUE	35	++++++++++++++++++++++++++++?+++++++	43.7	60.3486	0.00355	0.0140052	0.466494	0.0319883	3.588e-48	0.0400249	5.775e-30	616	FALSE	1
	cg17003395-chr20:16650670:SNP	cg17003395	TSS1500	NM_024704	KIF16B	Island	chr20	16555519	chr20:16650670:SNP	rs6034570	95151	0.169483	0.0098748	5.011e-66	24508	T	A	0.2941	0.0141	TRUE	32	-------?-?---+----------?---?-------	41.1	52.6086	0.009042	0.0022092	0.166184	0.0135441	1.316e-34	0.0167581	4.813e-24	616	FALSE	1
	cg17003395-chr20:16660129:INDEL	cg17003395	TSS1500	NM_024704	KIF16B	Island	chr20	16555519	chr20:16660129:INDEL	chr20.16660129	104610	-0.204184	0.0153996	4.002e-40	16050	I	D	0.1595	0.0105	TRUE	20	?++??++???++?++?++++??++?+?+??+??+++	34	28.7884	0.06939	0.0025152	-0.19993	0.0201417	3.203e-23	0.0233332	2.119e-18	616	FALSE	1
	cg17003395-chr20:16460715:SNP	cg17003395	TSS1500	NM_024704	KIF16B	Island	chr20	16555519	chr20:16460715:SNP	rs6044003	94804	0.479267	0.0152807	6.22e-216	27750	T	G	0.0821	0.0115	TRUE	36	++++++++++++++++-+++++++++++++++++++	59.4	86.2767	3.223e-06	0.0124692	0.475662	0.0252122	2.156e-79	0.0376677	4.374e-37	616	FALSE	1
	cg17003395-chr20:16461616:SNP	cg17003395	TSS1500	NM_024704	KIF16B	Island	chr20	16555519	chr20:16461616:SNP	rs34671406	93903	0.675473	0.0187821	3.1e-283	27248	G	A	0.0537	0.0098	TRUE	35	------------------------?-----------	63.4	92.88	2.279e-07	0.021678	0.663447	0.0328487	1.04e-90	0.0513084	1.396e-39	616	FALSE	1
	cg17003395-chr20:16451732:SNP	cg17003395	TSS1500	NM_024704	KIF16B	Island	chr20	16555519	chr20:16451732:SNP	rs6043980	103787	0.126239	0.010237	6.123e-35	27749	A	G	0.2166	0.0166	TRUE	36	+++++++++++++-+++-++++++++++++++++-+	44.5	63.0779	0.002499	0.0030676	0.128731	0.0144685	5.719e-19	0.0184494	7.787e-12	616	FALSE	1
	cg17003395-chr20:16476512:SNP	cg17003395	TSS1500	NM_024704	KIF16B	Island	chr20	16555519	chr20:16476512:SNP	rs6034504	79007	-0.134632	0.0094331	3.252e-46	27255	G	T	0.2866	0.0227	TRUE	35	+++++++++++++++--+++++++?++++++-++++	28.5	47.542	0.06146	0.0012565	-0.134374	0.011616	5.989e-31	0.0131902	1.845e-24	616	FALSE	1
	cg17003395-chr20:16213392:SNP	cg17003395	TSS1500	NM_024704	KIF16B	Island	chr20	16555519	chr20:16213392:SNP	rs77318575	342127	0.196456	0.0125768	5.275e-55	26477	T	C	0.1377	0.0104	TRUE	34	+++++++?+++++-++++++++++?+-+-+++++++	67.2	100.689	9.025e-09	0.0111841	0.198105	0.0231263	1.069e-17	0.0383741	3.063e-07	616	FALSE	1
	cg17003395-chr20:16234050:SNP	cg17003395	TSS1500	NM_024704	KIF16B	Island	chr20	16555519	chr20:16234050:SNP	rs6080193	321469	0.102434	0.0089727	3.472e-30	27746	T	A	0.3386	0.0223	TRUE	36	------------++-++-----------+-------	33.3	52.4449	0.02932	0.0014635	0.0998265	0.0114827	3.509e-18	0.013445	2.561e-14	616	FALSE	1
	cg17003395-chr20:16539724:SNP	cg17003395	TSS1500	NM_024704	KIF16B	Island	chr20	16555519	chr20:16539724:SNP	rs17743285	15795	-0.323373	0.0108028	7.05e-197	27728	C	T	0.1848	0.0289	TRUE	36	++++++++++++++++++++++++++++++++++++	35.9	54.581	0.01859	0.0023783	-0.324636	0.0141031	3.02e-117	0.0168465	4.05e-82	616	FALSE	1
	cg17003395-chr20:16647753:SNP	cg17003395	TSS1500	NM_024704	KIF16B	Island	chr20	16555519	chr20:16647753:SNP	rs6111236	92234	-0.15189	0.010445	6.57e-48	24759	A	G	0.2455	0.018	TRUE	33	-------?-?---------------------?----	36.2	50.1259	0.02168	0.0020681	-0.152006	0.0137042	1.373e-28	0.0163613	1.64e-20	616	FALSE	1
	cg17003395-chr20:16536414:SNP	cg17003395	TSS1500	NM_024704	KIF16B	Island	chr20	16555519	chr20:16536414:SNP	rs6044112	19105	-0.323078	0.0107757	1.68e-197	27748	T	C	0.1852	0.0288	TRUE	36	------------------------------------	35.6	54.3439	0.01957	0.0023375	-0.324422	0.0140279	2.49e-118	0.0167312	4.433e-83	616	FALSE	1
	cg17003395-chr20:16360860:SNP	cg17003395	TSS1500	NM_024704	KIF16B	Island	chr20	16555519	chr20:16360860:SNP	rs41276370	194659	0.64449	0.0322708	9.78e-89	26503	T	C	0.0232	0.0104	TRUE	33	+++++++++++++++?++?+++++++++?+++++++	4.9	33.6377	0.388	0.0017837	0.644706	0.0334329	7.376e-83	0.0339223	1.738e-80	616	FALSE	1
	cg17003395-chr20:16232677:SNP	cg17003395	TSS1500	NM_024704	KIF16B	Island	chr20	16555519	chr20:16232677:SNP	rs2788916	322842	0.102627	0.0089702	2.609e-30	27750	A	G	0.3388	0.0223	TRUE	36	++++++++++++--+--+++++++++++-+++++++	33.8	52.8562	0.0269	0.0014972	0.0999417	0.0115288	4.363e-18	0.0135465	3.566e-14	616	FALSE	1
	cg17003395-chr20:16613108:SNP	cg17003395	TSS1500	NM_024704	KIF16B	Island	chr20	16555519	chr20:16613108:SNP	rs6135815	57589	0.555624	0.0131909	0	27225	C	A	0.1124	0.0144	TRUE	35	------------------------?-----------	65.8	99.4376	2.478e-08	0.0118678	0.543464	0.023676	1.34e-116	0.0385786	4.999e-47	616	FALSE	1
	cg17003395-chr20:16392297:SNP	cg17003395	TSS1500	NM_024704	KIF16B	Island	chr20	16555519	chr20:16392297:SNP	rs75535131	163222	-0.15351	0.0115449	2.414e-40	27222	C	T	0.1654	0.0206	TRUE	35	++++-++++++++++-++++++++?+++++++++-+	8.4	37.1247	0.327	0.0004346	-0.152274	0.0122758	2.473e-35	0.0126059	4.088e-34	616	FALSE	1
	cg17003395-chr20:16443707:SNP	cg17003395	TSS1500	NM_024704	KIF16B	Island	chr20	16555519	chr20:16443707:SNP	rs6080271	111812	-0.140641	0.0104262	1.812e-41	27226	T	C	0.2153	0.0239	TRUE	35	-------------+-+--------?---------+-	17.8	41.3375	0.1808	0.0008324	-0.139545	0.0118623	5.999e-32	0.0126763	1.33e-28	616	FALSE	1
	cg17003395-chr20:16393272:SNP	cg17003395	TSS1500	NM_024704	KIF16B	Island	chr20	16555519	chr20:16393272:SNP	rs6111102	162247	0.223425	0.0099543	1.43e-111	27734	A	T	0.232	0.0176	TRUE	36	++++++++++++++++++++++++++++++++++++	58.8	84.9328	4.913e-06	0.0051551	0.219428	0.0163207	3.304e-41	0.0241556	2.257e-20	616	FALSE	1
	cg17003395-chr20:16444202:SNP	cg17003395	TSS1500	NM_024704	KIF16B	Island	chr20	16555519	chr20:16444202:SNP	rs75286587	111317	0.66206	0.0201919	8.61e-236	27744	T	C	0.0502	0.0168	TRUE	36	++++++++++++++++++++++++++++++++++++	49	68.5827	0.0005911	0.0143361	0.64526	0.0301648	1.62e-101	0.0395662	7.535e-63	616	FALSE	1
	cg17003395-chr20:16475474:SNP	cg17003395	TSS1500	NM_024704	KIF16B	Island	chr20	16555519	chr20:16475474:SNP	rs73597777	80045	-0.138454	0.0097314	6.188e-46	25713	A	C	0.2832	0.0234	TRUE	33	-------?-------++-------?------?----	25.7	43.0632	0.09162	0.001096	-0.139019	0.0117523	2.761e-32	0.0130958	4.003e-26	616	FALSE	1
	cg17003395-chr20:16650202:SNP	cg17003395	TSS1500	NM_024704	KIF16B	Island	chr20	16555519	chr20:16650202:SNP	rs6111237	94683	0.319036	0.0087078	7.08e-294	27750	T	C	0.3556	0.0191	TRUE	36	++++++++++++++++++++++++++++++++++++	58.3	84.0091	6.551e-06	0.0038722	0.311779	0.0141884	5.08e-107	0.0209009	1.324e-52	616	FALSE	1
	cg17003395-chr20:16466203:SNP	cg17003395	TSS1500	NM_024704	KIF16B	Island	chr20	16555519	chr20:16466203:SNP	chr20.16466203	89316	-0.184489	0.014782	9.523e-36	16759	C	A	0.1605	0.0249	TRUE	21	?++??++???++?++?++++??++?+?+?++??+++	24	26.3154	0.1556	0.0014846	-0.184883	0.0176969	1.509e-25	0.0194497	2.414e-21	616	FALSE	1
	cg17003395-chr20:16285087:SNP	cg17003395	TSS1500	NM_024704	KIF16B	Island	chr20	16555519	chr20:16285087:SNP	rs8126093	270432	0.438332	0.0229161	1.484e-81	26760	A	G	0.0367	0.0111	TRUE	34	++++++++++++++++++++++++?+++?+++++++	44.3	59.2529	0.003347	0.0144175	0.448072	0.0326066	5.707e-43	0.0411467	1.69e-26	616	FALSE	1
	cg17003395-chr20:16497559:SNP	cg17003395	TSS1500	NM_024704	KIF16B	Island	chr20	16555519	chr20:16497559:SNP	rs16997803	57960	-0.130442	0.0093423	2.641e-44	27255	G	A	0.2979	0.024	TRUE	35	++++++++++++++++-+++++++?+++++++++++	26	45.9206	0.08328	0.0010851	-0.130032	0.0112865	1.033e-30	0.0126178	4.747e-25	616	FALSE	1
	cg17003395-chr20:16630329:SNP	cg17003395	TSS1500	NM_024704	KIF16B	Island	chr20	16555519	chr20:16630329:SNP	rs6105644	74810	0.517845	0.0126916	0	27739	T	C	0.121	0.0141	TRUE	36	++++++++++++++++++++++++++++++++++++	60.9	89.6017	1.118e-06	0.0091559	0.509501	0.0213201	3.23e-126	0.0324911	3.449e-57	616	FALSE	1
	cg17003395-chr20:16562460:SNP	cg17003395	TSS1500	NM_024704	KIF16B	Island	chr20	16555519	chr20:16562460:SNP	rs34678561	6941	0.944617	0.0111548	0	27240	T	C	0.1393	0.0155	TRUE	35	++++++++++++++++++++++++?+++++++++++	82.4	192.98	4.016e-24	0.0206581	0.922287	0.0276642	1.06e-243	0.0633131	2.451e-50	616	FALSE	1
	cg17003395-chr20:16486124:SNP	cg17003395	TSS1500	NM_024704	KIF16B	Island	chr20	16555519	chr20:16486124:SNP	rs55892570	69395	0.566776	0.0168642	1.27e-247	27240	G	A	0.0667	0.0088	TRUE	35	------------------------?---------+-	60	85.0906	2.883e-06	0.0151658	0.562006	0.0281495	1.11e-88	0.0422055	4.091e-41	616	FALSE	1
	cg17003395-chr20:16240968:SNP	cg17003395	TSS1500	NM_024704	KIF16B	Island	chr20	16555519	chr20:16240968:SNP	chr20.16240968	314551	0.187597	0.014129	3.13e-40	16761	T	C	0.1831	0.0169	TRUE	21	?++??++???++?-+?++++??++?+?+?++??+++	25.4	26.8176	0.1405	0.0014696	0.183272	0.017203	1.68e-26	0.0189453	4.079e-23	616	FALSE	1
	cg17003395-chr20:16269547:SNP	cg17003395	TSS1500	NM_024704	KIF16B	Island	chr20	16555519	chr20:16269547:SNP	rs117159428	285972	0.39928	0.0236218	4.274e-64	26539	G	T	0.0352	0.0117	TRUE	34	-----------+----------------?--?----	51.8	68.4485	0.0002815	0.0206972	0.407738	0.0362988	2.814e-29	0.0489962	3.664e-16	616	FALSE	1
	cg17003395-chr20:16493580:SNP	cg17003395	TSS1500	NM_024704	KIF16B	Island	chr20	16555519	chr20:16493580:SNP	rs6135776	61939	-0.130326	0.0093416	3.099e-44	27257	G	A	0.2978	0.0239	TRUE	35	++++++++++++++++-+++++++?+++++++++++	26.2	46.0467	0.08138	0.0010964	-0.129906	0.0113034	1.437e-30	0.0126515	6.958e-25	616	FALSE	1
	cg17003395-chr20:16406018:SNP	cg17003395	TSS1500	NM_024704	KIF16B	Island	chr20	16555519	chr20:16406018:SNP	rs8118656	149501	-0.144886	0.0111982	2.735e-38	27735	T	A	0.175	0.018	TRUE	36	++++-++++++++++-+++++++++-++++++++++	22.3	45.0263	0.1194	0.0013107	-0.14208	0.0131787	4.231e-27	0.0144061	8.534e-24	616	FALSE	1
	cg17003395-chr20:16232905:SNP	cg17003395	TSS1500	NM_024704	KIF16B	Island	chr20	16555519	chr20:16232905:SNP	rs6034430	322614	0.102627	0.0089702	2.609e-30	27750	T	C	0.3388	0.0223	TRUE	36	++++++++++++--+--+++++++++++-+++++++	33.8	52.8562	0.0269	0.0014972	0.0999417	0.0115288	4.363e-18	0.0135465	3.566e-14	616	FALSE	1
	cg17003395-chr20:16499936:SNP	cg17003395	TSS1500	NM_024704	KIF16B	Island	chr20	16555519	chr20:16499936:SNP	rs8182966	55583	-0.130468	0.009343	2.572e-44	27257	G	A	0.2978	0.024	TRUE	35	++++++++++++++++-+++++++?+++++++++++	24.8	45.2388	0.09421	0.0010231	-0.130047	0.0111918	3.267e-31	0.0124313	9.092e-26	616	FALSE	1
	cg17003395-chr20:16340313:SNP	cg17003395	TSS1500	NM_024704	KIF16B	Island	chr20	16555519	chr20:16340313:SNP	rs34580895	215206	0.493516	0.0236237	6.51e-97	27254	C	A	0.0341	0.0089	TRUE	35	----------------------------?-------	41.7	58.3473	0.00581	0.0141867	0.499989	0.0328008	1.828e-52	0.0405406	4.309e-34	616	FALSE	1
	cg17003395-chr20:16658479:SNP	cg17003395	TSS1500	NM_024704	KIF16B	Island	chr20	16555519	chr20:16658479:SNP	rs6135842	102960	0.226171	0.0104369	3.92e-104	27720	G	T	0.208	0.0179	TRUE	36	-------------+----------------------	49.3	69.0274	0.0005239	0.0038628	0.222669	0.0154247	3.077e-47	0.0205839	4.376e-28	616	FALSE	1
	cg17003395-chr20:16500093:SNP	cg17003395	TSS1500	NM_024704	KIF16B	Island	chr20	16555519	chr20:16500093:SNP	rs6044055	55426	-0.13243	0.0093453	1.392e-45	27748	C	T	0.287	0.0225	TRUE	36	+++++++++++++++--++++++++++++++-++++	31	50.7291	0.04163	0.0014306	-0.131878	0.0117339	2.621e-29	0.0135452	1.415e-22	616	FALSE	1
	cg17003395-chr20:16424096:SNP	cg17003395	TSS1500	NM_024704	KIF16B	Island	chr20	16555519	chr20:16424096:SNP	rs6135757	131423	0.200619	0.0147375	3.363e-42	27257	G	A	0.0927	0.0124	TRUE	35	-----------+------------?+--------+-	51.1	69.4953	0.0003125	0.0080387	0.201716	0.0222414	1.197e-19	0.0301232	2.74e-11	616	FALSE	1
	cg17003395-chr20:16560330:SNP	cg17003395	TSS1500	NM_024704	KIF16B	Island	chr20	16555519	chr20:16560330:SNP	rs6034539	4811	0.974849	0.0111666	0	27245	A	G	0.1362	0.015	TRUE	35	++++++++++++++++++++++++?+++++++++++	81.6	184.882	1.169e-22	0.0196471	0.954422	0.0271308	4.26e-271	0.060721	5.311e-58	616	FALSE	1
	cg17003395-chr20:16497731:SNP	cg17003395	TSS1500	NM_024704	KIF16B	Island	chr20	16555519	chr20:16497731:SNP	rs62199806	57788	-0.130528	0.0093422	2.316e-44	27255	T	C	0.2978	0.024	TRUE	35	----------------+-------?-----------	25.9	45.9092	0.08345	0.001084	-0.130122	0.0112847	9.229e-31	0.0126145	4.299e-25	616	FALSE	1
	cg17003395-chr20:16624498:SNP	cg17003395	TSS1500	NM_024704	KIF16B	Island	chr20	16555519	chr20:16624498:SNP	rs55712739	68979	-0.106367	0.0112806	4.131e-21	27222	A	C	0.1785	0.016	TRUE	35	---------------++------?---+-+------	28.3	47.3902	0.06327	0.0017782	-0.103133	0.013888	1.119e-13	0.0157232	1.333e-11	616	FALSE	1
	cg17003395-chr20:16449216:SNP	cg17003395	TSS1500	NM_024704	KIF16B	Island	chr20	16555519	chr20:16449216:SNP	rs112497698	106303	0.605196	0.0202157	6.51e-197	26234	A	G	0.0527	0.0166	TRUE	34	+++++++?+++++++++++++++++++++++?++++	54.2	72.0303	9.998e-05	0.0167292	0.587612	0.0317418	1.645e-76	0.0441255	8.218e-43	616	FALSE	1
	cg17003395-chr20:16416229:SNP	cg17003395	TSS1500	NM_024704	KIF16B	Island	chr20	16555519	chr20:16416229:SNP	rs74763527	139290	-0.144606	0.011181	2.923e-38	27742	C	T	0.1756	0.0182	TRUE	36	++++-++++++++++-+++++++++-++++++++++	22.4	45.1102	0.1177	0.0013173	-0.141821	0.013166	4.683e-27	0.0144107	1.074e-23	616	FALSE	1
	cg17003395-chr20:16240967:SNP	cg17003395	TSS1500	NM_024704	KIF16B	Island	chr20	16555519	chr20:16240967:SNP	chr20.16240967	314552	0.187085	0.0144642	2.881e-38	16043	A	T	0.1828	0.0172	TRUE	20	?++??++???++?-+?++++??++?+?+??+??+++	29.1	26.7903	0.1096	0.0017694	0.181864	0.0181911	1.564e-23	0.0203948	4.592e-20	616	FALSE	1
	cg17003395-chr20:16269826:SNP	cg17003395	TSS1500	NM_024704	KIF16B	Island	chr20	16555519	chr20:16269826:SNP	rs35933731	285693	0.398329	0.023224	6.114e-66	27260	A	G	0.0354	0.0115	TRUE	35	+++++++++++-++++++++++++++++?+++++++	50.5	68.7065	0.0003895	0.019551	0.406404	0.0351412	6.206e-31	0.0469306	2.109e-17	616	FALSE	1
	cg17003395-chr20:16502377:SNP	cg17003395	TSS1500	NM_024704	KIF16B	Island	chr20	16555519	chr20:16502377:SNP	rs6044062	53142	-0.250593	0.0251853	2.522e-23	16842	C	G	0.0523	0.0079	TRUE	23	-----???-?---+?-----??-??-??--?--?--	16.9	26.4863	0.2314	0.0030494	-0.249616	0.0286638	3.081e-18	0.0303211	1.401e-16	616	FALSE	1
	cg17003395-chr20:16647682:SNP	cg17003395	TSS1500	NM_024704	KIF16B	Island	chr20	16555519	chr20:16647682:SNP	rs11905320	92163	0.255562	0.012097	4.58e-99	23665	G	A	0.1727	0.0137	TRUE	31	-------?-?--------------?-?----?----	52.4	62.9737	0.000396	0.0050674	0.252433	0.0185425	3.319e-42	0.025393	7.95e-24	616	FALSE	1
	cg17003395-chr20:16301495:SNP	cg17003395	TSS1500	NM_024704	KIF16B	Island	chr20	16555519	chr20:16301495:SNP	rs73112319	254024	0.451129	0.0227326	1.217e-87	26758	T	C	0.0374	0.0106	TRUE	34	++++++++++++++++++++++++?+++?+++++++	42.2	57.1338	0.005675	0.0130432	0.460065	0.0317319	1.238e-47	0.0393576	2.04e-30	616	FALSE	1
	cg17003395-chr20:16262733:SNP	cg17003395	TSS1500	NM_024704	KIF16B	Island	chr20	16555519	chr20:16262733:SNP	rs112635995	292786	-0.201303	0.0171399	7.516e-32	27720	A	G	0.0692	0.0124	TRUE	36	-----------+---+---------------+--+-	0	32.6793	0.5806	0	-0.201303	0.0171399	7.516e-32	0.0171399	7.516e-32	616	FALSE	1
	cg17003395-chr20:16556644:SNP	cg17003395	TSS1500	NM_024704	KIF16B	Island	chr20	16555519	chr20:16556644:SNP	rs6034536	1125	-0.502055	0.0081578	0	27251	A	C	0.4213	0.0347	TRUE	35	------------------------?-----------	81.4	183.011	2.539e-22	0.0103466	-0.499457	0.0197334	2.46e-141	0.0439106	2.842e-30	616	FALSE	1
	cg17003395-chr20:16270343:SNP	cg17003395	TSS1500	NM_024704	KIF16B	Island	chr20	16555519	chr20:16270343:SNP	rs6043863	285176	0.397588	0.0232826	2.216e-65	27253	A	G	0.0352	0.0116	TRUE	35	+++++++++++-++++++++++++++++?+++++++	49.9	67.903	0.0004865	0.019196	0.406216	0.0350172	4.1e-31	0.0464988	1.226e-17	616	FALSE	1
	cg17003395-chr20:16587230:SNP	cg17003395	TSS1500	NM_024704	KIF16B	Island	chr20	16555519	chr20:16587230:SNP	rs16997942	31711	0.852274	0.0191891	0	27238	G	C	0.0551	0.0168	TRUE	35	------------------------?-----------	62.3	90.1837	5.556e-07	0.0216421	0.834498	0.0331332	5.69e-140	0.0508982	6.194e-63	616	FALSE	1
	cg17003395-chr20:16562205:INDEL	cg17003395	TSS1500	NM_024704	KIF16B	Island	chr20	16555519	chr20:16562205:INDEL	chr20.16562205	6686	-0.455049	0.009	0	24275	D	I	0.3768	0.0433	TRUE	32	-------?-?--------------?------?----	76.6	132.261	1.804e-14	0.0086048	-0.451414	0.0195621	8.08e-118	0.0383982	2.131e-32	616	FALSE	1
	cg17003395-chr20:16509803:SNP	cg17003395	TSS1500	NM_024704	KIF16B	Island	chr20	16555519	chr20:16509803:SNP	rs6080285	45716	-0.317592	0.0116367	5.25e-164	24998	C	T	0.1747	0.0275	TRUE	33	+++++++?+?++++++++++++++?+++++++++++	38.1	51.6979	0.01519	0.0027868	-0.31768	0.0154893	1.76e-93	0.0187998	5.037e-64	616	FALSE	1
	cg17003395-chr20:16654356:SNP	cg17003395	TSS1500	NM_024704	KIF16B	Island	chr20	16555519	chr20:16654356:SNP	rs62197860	98837	0.538037	0.0515889	1.822e-25	9163	G	A	0.0215	0.0061	TRUE	10	-???-??????-?-???-????-??-?????--?-?	32.6	13.3466	0.1475	0.0141431	0.531483	0.069273	1.689e-14	0.0765041	2.024e-12	616	FALSE	1
	cg17003395-chr20:16653370:INDEL	cg17003395	TSS1500	NM_024704	KIF16B	Island	chr20	16555519	chr20:16653370:INDEL	chr20.16653370	97851	0.280762	0.0114586	1.4e-132	16756	D	I	0.3313	0.0274	TRUE	21	?++??++???++?++?++++??++?+?+?++??+++	56.6	46.0464	0.0007943	0.0036947	0.275319	0.0186251	1.909e-49	0.0263814	1.892e-26	616	FALSE	1
	cg17003395-chr20:16222093:SNP	cg17003395	TSS1500	NM_024704	KIF16B	Island	chr20	16555519	chr20:16222093:SNP	rs6131805	333426	0.0944442	0.0090701	2.17e-25	24989	T	G	0.3959	0.0287	TRUE	33	+++++++?+?++--+-++++++++?+++-++--+++	30.1	45.7685	0.05447	0.0011851	0.0910034	0.011319	8.992e-16	0.0129727	3.332e-13	616	FALSE	1
	cg17003395-chr20:16230867:SNP	cg17003395	TSS1500	NM_024704	KIF16B	Island	chr20	16555519	chr20:16230867:SNP	rs76377793	324652	-0.199374	0.017307	1.048e-30	27750	A	G	0.0674	0.0125	TRUE	36	---------------+---------------+--+-	0	32.6228	0.5834	0	-0.199374	0.017307	1.048e-30	0.017307	1.048e-30	616	FALSE	1
	cg17003395-chr20:16413058:SNP	cg17003395	TSS1500	NM_024704	KIF16B	Island	chr20	16555519	chr20:16413058:SNP	rs8121801	142461	-0.146027	0.0112228	1.051e-38	27254	T	C	0.1779	0.0184	TRUE	35	----+----------+--------?+----------	23.1	44.2277	0.1125	0.0013442	-0.143316	0.0132893	4.084e-27	0.0145988	1.483e-23	616	FALSE	1
	cg17003395-chr20:16481942:SNP	cg17003395	TSS1500	NM_024704	KIF16B	Island	chr20	16555519	chr20:16481942:SNP	chr20.16481942	73577	-0.137538	0.0119413	1.073e-30	16769	T	G	0.2948	0.0286	TRUE	21	?--??--???--?--?+---??--?-?-?--??---	24	26.3085	0.1559	0.0009695	-0.136432	0.0143298	1.717e-21	0.0157079	2.023e-18	616	FALSE	1
	cg17003395-chr20:16605259:INDEL	cg17003395	TSS1500	NM_024704	KIF16B	Island	chr20	16555519	chr20:16605259:INDEL	chr20.16605259	49740	0.144722	0.0092165	1.456e-55	24245	I	D	0.4016	0.0313	TRUE	32	----+-+?+?-----+--------?------?----	75.8	128.256	8.627e-14	0.0086675	0.130086	0.0196825	3.863e-11	0.0381314	0.0001474	616	FALSE	1
	cg17003395-chr20:16472860:SNP	cg17003395	TSS1500	NM_024704	KIF16B	Island	chr20	16555519	chr20:16472860:SNP	rs6044024	82659	-0.133856	0.0094328	1.049e-45	27257	T	C	0.2864	0.0226	TRUE	35	---------------++-------?------+----	29.7	48.3459	0.05259	0.001331	-0.133503	0.0117242	4.859e-30	0.0134129	1.871e-23	616	FALSE	1
	cg17003395-chr20:16648155:SNP	cg17003395	TSS1500	NM_024704	KIF16B	Island	chr20	16555519	chr20:16648155:SNP	rs5014591	92636	0.223892	0.0106342	2.1e-98	26468	C	T	0.2097	0.0176	TRUE	34	-------?-----+----------?-----------	50.9	67.1702	0.0004036	0.0040376	0.219253	0.0159933	8.962e-43	0.0216455	4.475e-25	616	FALSE	1
	cg17003395-chr20:16632493:SNP	cg17003395	TSS1500	NM_024704	KIF16B	Island	chr20	16555519	chr20:16632493:SNP	rs6105645	76974	0.516965	0.0126849	0	27738	C	T	0.1211	0.0141	TRUE	36	------------------------------------	60.8	89.3929	1.195e-06	0.0091109	0.508755	0.0212821	2.7e-126	0.0323984	2.566e-57	616	FALSE	1
	cg17003395-chr20:16402168:SNP	cg17003395	TSS1500	NM_024704	KIF16B	Island	chr20	16555519	chr20:16402168:SNP	rs1998085	153351	-0.147076	0.0112909	8.7e-39	27245	A	C	0.1752	0.0183	TRUE	35	----+----------+--------?+----------	21.8	43.4975	0.1275	0.0012636	-0.144698	0.0132457	8.833e-28	0.0144449	2.389e-24	616	FALSE	1
	cg17003395-chr20:16577852:SNP	cg17003395	TSS1500	NM_024704	KIF16B	Island	chr20	16555519	chr20:16577852:SNP	rs17681726	22333	0.846009	0.0201018	0	27220	G	A	0.0518	0.0178	TRUE	35	------------------------?-----------	58.7	82.2511	7.06e-06	0.0204348	0.832825	0.0333696	1.77e-137	0.0486293	8.681e-68	616	FALSE	1
	cg17003395-chr20:16453349:SNP	cg17003395	TSS1500	NM_024704	KIF16B	Island	chr20	16555519	chr20:16453349:SNP	rs6034486	102170	0.127173	0.0102403	2.064e-35	27734	A	G	0.2166	0.0165	TRUE	36	+++++++++++++-+++-++++++++++++++++++	44.1	62.5853	0.002829	0.0030157	0.129746	0.0144153	2.244e-19	0.0183113	3.782e-12	616	FALSE	1
	cg17003395-chr20:16376017:SNP	cg17003395	TSS1500	NM_024704	KIF16B	Island	chr20	16555519	chr20:16376017:SNP	rs56363732	179502	-0.172001	0.0146357	6.884e-32	17261	A	G	0.1592	0.0221	TRUE	22	?--??--???--?--?----??---+?-?--??-+-	8.5	22.9578	0.3462	0.0004507	-0.170772	0.0156237	8.254e-28	0.0160002	5.93e-27	616	FALSE	1
	cg17003395-chr20:16605076:SNP	cg17003395	TSS1500	NM_024704	KIF16B	Island	chr20	16555519	chr20:16605076:SNP	rs6075087	49557	-0.223598	0.0155856	1.121e-46	27255	T	C	0.082	0.0108	TRUE	35	----------------+-------?-----------	19.7	42.3342	0.1544	0.0021118	-0.22541	0.0179743	4.471e-36	0.0194059	1.021e-30	616	FALSE	1
	cg17003395-chr20:16281419:SNP	cg17003395	TSS1500	NM_024704	KIF16B	Island	chr20	16555519	chr20:16281419:SNP	rs78127576	274100	0.237904	0.0190677	9.993e-36	26433	G	C	0.0567	0.0065	TRUE	34	-------?----------------?-+-+-------	51.4	67.8845	0.0003302	0.0132549	0.246628	0.0288357	1.201e-17	0.0392243	1.318e-09	616	FALSE	1
	cg17003395-chr20:16643206:SNP	cg17003395	TSS1500	NM_024704	KIF16B	Island	chr20	16555519	chr20:16643206:SNP	rs1885574	87687	0.330314	0.010986	1.31e-198	27739	T	A	0.1729	0.0171	TRUE	36	------------------------------------	57	81.3828	1.47e-05	0.0058274	0.326506	0.0175986	7.727e-77	0.0255448	3.018e-38	616	FALSE	1
	cg17003395-chr20:16608318:INDEL	cg17003395	TSS1500	NM_024704	KIF16B	Island	chr20	16555519	chr20:16608318:INDEL	chr20.16608318	52799	0.182987	0.0109944	3.366e-62	16768	D	I	0.409	0.0272	TRUE	21	?++??++???++?++?++++??++?+?+?++??+++	69.2	64.8433	1.236e-06	0.0058488	0.17464	0.0211701	1.592e-16	0.0356457	2.844e-07	616	FALSE	1
	cg17003395-chr20:16552335:SNP	cg17003395	TSS1500	NM_024704	KIF16B	Island	chr20	16555519	chr20:16552335:SNP	rs35834087	3184	0.975151	0.0111722	0	27253	T	C	0.1358	0.0149	TRUE	35	++++++++++++++++++++++++?+++++++++++	82.2	190.688	1.046e-23	0.0204247	0.953193	0.0275567	3.54e-262	0.0626589	1.302e-54	616	FALSE	1
	cg17003395-chr20:16465247:SNP	cg17003395	TSS1500	NM_024704	KIF16B	Island	chr20	16555519	chr20:16465247:SNP	rs6034500	90272	0.567642	0.0169693	2.48e-245	27255	A	G	0.0665	0.0105	TRUE	35	++++++++++++++++++++++++?+++++++++++	65	97.1886	5.345e-08	0.0189729	0.556555	0.0302082	8.433e-76	0.0485065	1.239e-31	616	FALSE	1
	cg17003395-chr20:16633713:SNP	cg17003395	TSS1500	NM_024704	KIF16B	Island	chr20	16555519	chr20:16633713:SNP	rs73105262	78194	-0.107072	0.0112747	2.167e-21	27231	C	A	0.1788	0.016	TRUE	35	++++-++++++++++--++++++?+++-+-++++++	30.1	48.641	0.04962	0.0019423	-0.103659	0.0140846	1.843e-13	0.0161298	3.176e-11	616	FALSE	1
	cg17003395-chr20:16656920:SNP	cg17003395	TSS1500	NM_024704	KIF16B	Island	chr20	16555519	chr20:16656920:SNP	rs79126623	101401	0.721359	0.0192119	0	27128	T	C	0.0559	0.0196	TRUE	35	++++++++++++++++++++++++++?+++++++++	54.3	74.3683	7.714e-05	0.0155717	0.711442	0.0300882	1.32e-123	0.0420224	4.766e-66	616	FALSE	1
	cg17003395-chr20:16470570:SNP	cg17003395	TSS1500	NM_024704	KIF16B	Island	chr20	16555519	chr20:16470570:SNP	rs6044020	84949	0.5763	0.0172133	9.42e-246	27256	A	C	0.0646	0.0101	TRUE	35	++++++++++++++++++++++++?+++++++++++	65.9	99.7695	2.211e-08	0.0203234	0.568032	0.0310234	6.911e-75	0.0505105	3.749e-30	616	FALSE	1
	cg17003395-chr20:16579228:SNP	cg17003395	TSS1500	NM_024704	KIF16B	Island	chr20	16555519	chr20:16579228:SNP	rs2328048	23709	-0.359375	0.0103055	1.97e-266	27738	G	A	0.2117	0.0217	TRUE	36	++++++++++++++++++++++++++++++++++++	60.9	89.599	1.119e-06	0.0060397	-0.357218	0.0173497	3.42e-94	0.0263818	2.96e-42	616	FALSE	1
	cg17003395-chr20:16477601:SNP	cg17003395	TSS1500	NM_024704	KIF16B	Island	chr20	16555519	chr20:16477601:SNP	rs12480660	77918	-0.173408	0.0111201	7.983e-55	27247	T	C	0.1814	0.0207	TRUE	35	----------------+-------?-----------	10.4	37.9469	0.2941	0.0005089	-0.173068	0.011982	2.736e-47	0.012411	2.306e-44	616	FALSE	1
	cg17003395-chr20:16612911:SNP	cg17003395	TSS1500	NM_024704	KIF16B	Island	chr20	16555519	chr20:16612911:SNP	rs4813233	57392	0.182726	0.0091524	1.115e-88	27257	C	T	0.3254	0.0114	TRUE	35	------------------------?+--------+-	55.1	75.7955	5.06e-05	0.00365	0.183862	0.0143702	1.755e-37	0.0204033	3.375e-19	616	FALSE	1
	cg17003395-chr20:16413639:SNP	cg17003395	TSS1500	NM_024704	KIF16B	Island	chr20	16555519	chr20:16413639:SNP	rs61664184	141880	-0.14592	0.0112242	1.217e-38	27254	C	T	0.1779	0.0184	TRUE	35	++++-++++++++++-++++++++?-++++++++++	23.1	44.2403	0.1123	0.0013462	-0.143184	0.0132932	4.71e-27	0.0146048	1.665e-23	616	FALSE	1
	cg17003395-chr20:16654965:SNP	cg17003395	TSS1500	NM_024704	KIF16B	Island	chr20	16555519	chr20:16654965:SNP	rs6135836	99446	0.277212	0.0119409	3.19e-119	27107	A	G	0.1484	0.0113	TRUE	35	++++++++++++++++++++++++++?+++++++++	64.3	95.2772	1.021e-07	0.0091014	0.270886	0.0209422	2.859e-38	0.0334615	1.186e-16	616	FALSE	1
	cg17003395-chr20:16603419:SNP	cg17003395	TSS1500	NM_024704	KIF16B	Island	chr20	16555519	chr20:16603419:SNP	rs6080332	47900	0.104208	0.0087063	5.149e-33	26429	T	C	0.4548	0.0269	TRUE	34	++++-++?++++-+-+++++++++?++-++++++++	66.1	97.3451	2.887e-08	0.0050982	0.0975709	0.0157604	5.982e-10	0.0256824	4.958e-05	616	FALSE	1
	cg17003395-chr20:16232409:SNP	cg17003395	TSS1500	NM_024704	KIF16B	Island	chr20	16555519	chr20:16232409:SNP	rs35717516	323110	0.101526	0.0089723	1.1e-29	27736	C	A	0.3399	0.0223	TRUE	36	------------++-++-----------+-------	33.9	52.9305	0.02648	0.0015042	0.098745	0.0115404	1.164e-17	0.0135689	7.303e-14	616	FALSE	1
	cg17003395-chr20:16604854:SNP	cg17003395	TSS1500	NM_024704	KIF16B	Island	chr20	16555519	chr20:16604854:SNP	rs6080334	49335	0.1695	0.0086282	6.413e-86	27248	A	T	0.4173	0.0335	TRUE	35	++++++++++++++++++++++++?+++++++++++	62	89.415	7.146e-07	0.0043039	0.16242	0.014734	2.943e-28	0.022691	8.026e-14	616	FALSE	1
	cg17003395-chr20:16415329:SNP	cg17003395	TSS1500	NM_024704	KIF16B	Island	chr20	16555519	chr20:16415329:SNP	rs6034476	140190	-0.145536	0.0111996	1.309e-38	27254	C	G	0.1789	0.0185	TRUE	35	----+----------+--------?+----------	24	44.7187	0.1033	0.0014028	-0.142724	0.0133447	1.072e-26	0.0147303	5.08e-23	616	FALSE	1
	cg17003395-chr20:16263808:SNP	cg17003395	TSS1500	NM_024704	KIF16B	Island	chr20	16555519	chr20:16263808:SNP	rs6043852	291711	0.395609	0.022946	1.311e-66	27745	A	G	0.0357	0.0117	TRUE	36	+++++++++++-++++++++++++++++++++++++	48.1	67.4039	0.0008116	0.017804	0.405111	0.0339	6.479e-33	0.0441901	3.477e-19	616	FALSE	1
	cg17003395-chr20:16459798:SNP	cg17003395	TSS1500	NM_024704	KIF16B	Island	chr20	16555519	chr20:16459798:SNP	rs76351965	95721	-0.18313	0.0120117	1.751e-52	26431	T	C	0.1536	0.0171	TRUE	34	-------?-------+--------?-----------	22.1	42.3407	0.1278	0.0014085	-0.180951	0.0141207	1.358e-37	0.0154116	1.457e-32	616	FALSE	1
	cg17003395-chr20:16651394:SNP	cg17003395	TSS1500	NM_024704	KIF16B	Island	chr20	16555519	chr20:16651394:SNP	rs75029089	95875	-0.185501	0.0085927	2.32e-103	27739	T	G	0.4067	0.017	TRUE	36	---------------++-------------------	41.3	59.6257	0.005846	0.0018942	-0.18086	0.0117629	2.392e-53	0.0146384	8.435e-37	616	FALSE	1
	cg17003395-chr20:16497743:SNP	cg17003395	TSS1500	NM_024704	KIF16B	Island	chr20	16555519	chr20:16497743:SNP	rs62199807	57776	-0.130528	0.0093422	2.316e-44	27255	T	C	0.2978	0.024	TRUE	35	----------------+-------?-----------	25.9	45.9092	0.08345	0.001084	-0.130122	0.0112847	9.229e-31	0.0126145	4.299e-25	616	FALSE	1
	cg17003395-chr20:16518017:SNP	cg17003395	TSS1500	NM_024704	KIF16B	Island	chr20	16555519	chr20:16518017:SNP	rs16997837	37502	0.0970267	0.0089036	1.185e-27	27707	T	C	0.3613	0.041	TRUE	36	++++++++++++++++--++++++++++++++++-+	50.4	70.5003	0.0003497	0.0029341	0.0953606	0.0133289	8.403e-13	0.0179345	6.3e-08	616	FALSE	1
	cg17003395-chr20:16622691:SNP	cg17003395	TSS1500	NM_024704	KIF16B	Island	chr20	16555519	chr20:16622691:SNP	rs870255	67172	0.154257	0.0091552	1.066e-63	27241	G	T	0.3265	0.0243	TRUE	35	-----------+------------?+--------+-	39.3	56.0477	0.01003	0.0019262	0.155691	0.0123026	1.049e-36	0.015092	1.596e-24	616	FALSE	1
	cg17003395-chr20:16298653:SNP	cg17003395	TSS1500	NM_024704	KIF16B	Island	chr20	16555519	chr20:16298653:SNP	rs66481149	256866	0.447299	0.0229496	1.322e-84	26764	A	G	0.0367	0.0111	TRUE	34	++++++++++++++++++++++++?+++?+++++++	42.3	57.1651	0.005632	0.0133128	0.456309	0.0320613	5.769e-46	0.039755	2.28e-29	616	FALSE	1
	cg17003395-chr20:16504310:SNP	cg17003395	TSS1500	NM_024704	KIF16B	Island	chr20	16555519	chr20:16504310:SNP	rs78386587	51209	-0.12895	0.0097761	9.967e-40	24998	C	T	0.2961	0.0253	TRUE	33	++++-++?+?++++++-+++++++?+++++++++++	27.4	44.0957	0.0755	0.0012099	-0.128367	0.0119693	7.792e-27	0.0134713	1.047e-21	616	FALSE	1
	cg17003395-chr20:16611978:SNP	cg17003395	TSS1500	NM_024704	KIF16B	Island	chr20	16555519	chr20:16611978:SNP	rs6111207	56459	0.18393	0.0091487	6.74e-90	27251	T	C	0.3254	0.0112	TRUE	35	++++++++++++++++++++++++?-++++++++-+	55.5	76.3283	4.317e-05	0.0036935	0.185082	0.0144149	9.825e-38	0.0205383	3.384e-19	616	FALSE	1
	cg17003395-chr20:16592652:SNP	cg17003395	TSS1500	NM_024704	KIF16B	Island	chr20	16555519	chr20:16592652:SNP	rs1105623	37133	0.488056	0.0085436	0	27720	A	G	0.3406	0.0246	TRUE	36	++++++++++++++++++++++++++++++++++++	65.9	102.657	1.444e-08	0.0051459	0.483298	0.0153854	1.36e-216	0.0250588	1.74e-84	616	FALSE	1
	cg17003395-chr20:16653994:INDEL	cg17003395	TSS1500	NM_024704	KIF16B	Island	chr20	16555519	chr20:16653994:INDEL	chr20.16653994	98475	0.214218	0.0133789	1.06e-57	16769	D	I	0.2084	0.0203	TRUE	21	?++??++???++?-+?++++??++?+?+?++??+++	53.1	42.6598	0.002267	0.0043806	0.208444	0.0209285	2.285e-23	0.0285371	6.066e-14	616	FALSE	1
	cg17003395-chr20:16458404:SNP	cg17003395	TSS1500	NM_024704	KIF16B	Island	chr20	16555519	chr20:16458404:SNP	rs6105612	97115	0.260237	0.009405	1.6e-168	27738	G	T	0.2708	0.0176	TRUE	36	-------------+----------------------	53	74.4102	0.000116	0.0036322	0.261893	0.0144357	1.482e-73	0.019995	1.004e-38	616	FALSE	1
	cg17003395-chr20:16317915:SNP	cg17003395	TSS1500	NM_024704	KIF16B	Island	chr20	16555519	chr20:16317915:SNP	rs78080466	237604	0.322369	0.0203952	2.826e-56	27235	T	C	0.0473	0.0058	TRUE	35	++++++++++++++++++++++++?+-+++++++++	41	57.6086	0.00694	0.0102464	0.331167	0.0278663	1.431e-32	0.0345571	1.073e-20	616	FALSE	1
	cg17003395-chr20:16616817:SNP	cg17003395	TSS1500	NM_024704	KIF16B	Island	chr20	16555519	chr20:16616817:SNP	rs4814520	61298	0.109118	0.0089664	4.515e-34	24998	G	A	0.4937	0.0183	TRUE	33	-------?-?++-+---+------?---------+-	49.5	63.3873	0.0007816	0.0026413	0.110022	0.0133174	1.438e-16	0.0177612	8.067e-10	616	FALSE	1
	cg17003395-chr20:16654110:SNP	cg17003395	TSS1500	NM_024704	KIF16B	Island	chr20	16555519	chr20:16654110:SNP	rs957641	98591	0.185705	0.008426	1.2e-107	27733	C	T	0.5019	0.026	TRUE	36	---------------++-------------------	40.6	58.9343	0.006893	0.0017701	0.182249	0.0114599	6.022e-57	0.014188	3.813e-39	616	FALSE	1
	cg17003395-chr20:16265606:SNP	cg17003395	TSS1500	NM_024704	KIF16B	Island	chr20	16555519	chr20:16265606:SNP	rs6034439	289913	0.399113	0.0230172	2.356e-67	27747	G	A	0.0355	0.0117	TRUE	36	-----------+------------------------	49.7	69.6459	0.0004424	0.0191522	0.408399	0.0345678	3.288e-32	0.0458015	2.934e-18	616	FALSE	1
	cg17003395-chr20:16241362:SNP	cg17003395	TSS1500	NM_024704	KIF16B	Island	chr20	16555519	chr20:16241362:SNP	rs6034433	314157	0.147404	0.0100071	4.137e-49	24997	C	T	0.274	0.0227	TRUE	33	-------?-?---+----------?---+-------	28	44.445	0.07062	0.0013041	0.146336	0.0122949	1.152e-32	0.0138989	2.81e-26	616	FALSE	1
	cg17003395-chr20:16564210:SNP	cg17003395	TSS1500	NM_024704	KIF16B	Island	chr20	16555519	chr20:16564210:SNP	rs4814512	8691	-0.361052	0.0104121	1.8e-263	27245	C	A	0.2115	0.0217	TRUE	35	++++++++++++++++++++++++?+++++++++++	63.3	92.5351	2.556e-07	0.0066178	-0.35801	0.0180823	3.045e-87	0.0283378	3.499e-37	616	FALSE	1
	cg17003395-chr20:16408272:SNP	cg17003395	TSS1500	NM_024704	KIF16B	Island	chr20	16555519	chr20:16408272:SNP	rs12625552	147247	0.604433	0.014304	0	27257	G	A	0.0943	0.0148	TRUE	35	------------------------?-----------	71	117.07	4.696e-11	0.0177387	0.592846	0.0278583	1.71e-100	0.049252	1.277e-34	616	FALSE	1
	cg17003395-chr20:16613814:SNP	cg17003395	TSS1500	NM_024704	KIF16B	Island	chr20	16555519	chr20:16613814:SNP	rs6105639	58295	0.182394	0.0091523	2.288e-88	27250	T	G	0.3253	0.0114	TRUE	35	++++++++++++++++++++++++?-++++++++-+	54.9	75.3417	5.789e-05	0.0036103	0.183346	0.0143272	1.703e-37	0.0202809	2.396e-19	616	FALSE	1
	cg17003395-chr20:16427286:SNP	cg17003395	TSS1500	NM_024704	KIF16B	Island	chr20	16555519	chr20:16427286:SNP	rs111339848	128233	0.637695	0.0200227	1.38e-222	27739	T	A	0.0508	0.016	TRUE	36	------------------------------------	55.2	78.1309	3.91e-05	0.0180979	0.617169	0.0318726	1.565e-83	0.0446969	3.51e-46	616	FALSE	1
	cg17003395-chr20:16460094:SNP	cg17003395	TSS1500	NM_024704	KIF16B	Island	chr20	16555519	chr20:16460094:SNP	rs6034494	95425	0.474396	0.0154094	4e-208	27721	T	C	0.0807	0.0116	TRUE	36	++++++++++++++++-+++++++++++++++++-+	61.4	90.6385	7.997e-07	0.0137603	0.469059	0.026064	2.078e-72	0.0399051	1.365e-32	616	FALSE	1
	cg17003395-chr20:16650450:SNP	cg17003395	TSS1500	NM_024704	KIF16B	Island	chr20	16555519	chr20:16650450:SNP	rs6044207	94931	-0.152113	0.0099489	8.98e-53	27742	A	G	0.2389	0.0118	TRUE	36	------------------------------------	37.1	55.675	0.0146	0.0021307	-0.151611	0.013139	8.387e-31	0.0158258	7.133e-22	616	FALSE	1
	cg17003395-chr20:16270433:SNP	cg17003395	TSS1500	NM_024704	KIF16B	Island	chr20	16555519	chr20:16270433:SNP	rs6043864	285086	0.39641	0.0232311	2.76e-65	27260	A	C	0.0353	0.0115	TRUE	35	+++++++++++-++++++++++++++++?+++++++	50	68.059	0.000466	0.0191982	0.404555	0.0349821	6.227e-31	0.0465024	1.535e-17	616	FALSE	1
	cg17003395-chr20:16333924:SNP	cg17003395	TSS1500	NM_024704	KIF16B	Island	chr20	16555519	chr20:16333924:SNP	rs116356705	221595	0.64749	0.0322286	8.93e-90	26917	T	C	0.0232	0.0108	TRUE	34	+++++++++++++++?++++++++++++?+++++++	5.6	34.9696	0.3747	0.0021383	0.647872	0.0335932	7.067e-83	0.0341522	3.723e-80	616	FALSE	1
	cg17003395-chr20:16351751:INDEL	cg17003395	TSS1500	NM_024704	KIF16B	Island	chr20	16555519	chr20:16351751:INDEL	chr20.16351751	203768	-0.173	0.0129349	8.496e-41	24276	D	I	0.1449	0.0192	TRUE	32	-------?-?---+-+--------?+-----?--+-	22.2	39.8444	0.1326	0.0015511	-0.170217	0.0152356	5.569e-29	0.0166252	2.33e-25	616	FALSE	1
	cg17003395-chr20:16550801:SNP	cg17003395	TSS1500	NM_024704	KIF16B	Island	chr20	16555519	chr20:16550801:SNP	rs73104828	4718	-0.335232	0.0150445	5.44e-110	26632	G	A	0.0864	0.0168	TRUE	34	++++++++++++++++++++++++?+?+++++++++	19.9	41.2166	0.1542	0.0019389	-0.338582	0.0173181	4.064e-85	0.0187904	3.423e-71	616	FALSE	1
	cg17003395-chr20:16498054:SNP	cg17003395	TSS1500	NM_024704	KIF16B	Island	chr20	16555519	chr20:16498054:SNP	rs6034511	57465	-0.130516	0.0093423	2.363e-44	27254	T	C	0.2979	0.024	TRUE	35	----------------+-------?-----------	26	45.9445	0.08292	0.0010872	-0.130096	0.0112898	1.006e-30	0.0126244	4.722e-25	616	FALSE	1
	cg17003395-chr20:16448567:SNP	cg17003395	TSS1500	NM_024704	KIF16B	Island	chr20	16555519	chr20:16448567:SNP	rs77647972	106952	0.607697	0.0201879	4.56e-199	26958	C	A	0.0517	0.0168	TRUE	35	-------?----------------------------	55.1	75.7597	5.114e-05	0.0178363	0.58902	0.0320649	2.299e-75	0.0449833	1.377e-41	616	FALSE	1
	cg17003395-chr20:16520359:SNP	cg17003395	TSS1500	NM_024704	KIF16B	Island	chr20	16555519	chr20:16520359:SNP	rs12480324	35160	-0.333765	0.0102555	2.47e-232	27740	C	T	0.2082	0.0307	TRUE	36	++++++++++++++++++++++++++++++++++++	43	61.4239	0.003776	0.0028939	-0.33529	0.0142524	2.26e-122	0.0179981	9.043e-77	616	FALSE	1
	cg17003395-chr20:16651050:SNP	cg17003395	TSS1500	NM_024704	KIF16B	Island	chr20	16555519	chr20:16651050:SNP	rs6044209	95531	-0.148937	0.0100722	1.779e-49	26934	T	C	0.2414	0.0138	TRUE	35	-------?----------------------------	35.4	52.6576	0.02153	0.0019735	-0.148071	0.013124	1.602e-29	0.0155994	1.327e-21	616	FALSE	1
	cg17003395-chr20:16445319:SNP	cg17003395	TSS1500	NM_024704	KIF16B	Island	chr20	16555519	chr20:16445319:SNP	rs6105607	110200	0.614003	0.0232395	7.93e-154	26769	A	G	0.0359	0.0087	TRUE	34	++++++++++++++++++++++++?+++?+++++++	58.2	78.8855	1.256e-05	0.0259135	0.616139	0.0382998	3.135e-58	0.0555533	2.132e-28	616	FALSE	1
	cg17003395-chr20:16376473:SNP	cg17003395	TSS1500	NM_024704	KIF16B	Island	chr20	16555519	chr20:16376473:SNP	rs4814484	179046	-0.135001	0.0103079	3.432e-39	27749	A	G	0.2145	0.0186	TRUE	36	----+--------+-+-+------------------	23.8	45.9108	0.1026	0.0012074	-0.131817	0.0122419	4.892e-27	0.0135212	1.785e-23	616	FALSE	1
	cg17003395-chr20:16427798:SNP	cg17003395	TSS1500	NM_024704	KIF16B	Island	chr20	16555519	chr20:16427798:SNP	rs6043954	127721	0.601582	0.0232302	7.29e-148	26771	T	C	0.0359	0.0085	TRUE	34	++++++++++++++++-+++++++?+++?+++++++	59.4	81.3452	5.809e-06	0.0272805	0.602139	0.0388469	3.454e-54	0.0572627	8.136e-26	616	FALSE	1
	cg17003395-chr20:16475471:SNP	cg17003395	TSS1500	NM_024704	KIF16B	Island	chr20	16555519	chr20:16475471:SNP	rs73597775	80048	-0.138365	0.0100091	1.828e-43	24276	T	C	0.2839	0.024	TRUE	32	-------?-?-----++-------?------?----	25.2	41.445	0.09957	0.0010969	-0.138611	0.0120536	1.326e-30	0.0133815	4.644e-25	616	FALSE	1
	cg17003395-chr20:16592083:SNP	cg17003395	TSS1500	NM_024704	KIF16B	Island	chr20	16555519	chr20:16592083:SNP	rs6080323	36564	-0.320664	0.0175064	6.06e-75	27255	A	G	0.0628	0.0142	TRUE	35	----------------+-------?---------+-	18.5	41.7234	0.1702	0.0024689	-0.323646	0.0200171	8.418e-59	0.0214832	2.223e-50	616	FALSE	1
	cg17003395-chr20:16410559:SNP	cg17003395	TSS1500	NM_024704	KIF16B	Island	chr20	16555519	chr20:16410559:SNP	rs34550969	144960	-0.148195	0.0113046	2.915e-39	27226	T	A	0.1749	0.0182	TRUE	35	++++?++++++++++-+++++++++-++++++++++	12.9	39.0212	0.2542	0.0006697	-0.14686	0.0124161	2.791e-32	0.0129741	3.233e-30	616	FALSE	1
	cg17003395-chr20:16569684:SNP	cg17003395	TSS1500	NM_024704	KIF16B	Island	chr20	16555519	chr20:16569684:SNP	rs78149293	14165	-0.322348	0.0175239	1.448e-75	27245	T	A	0.0627	0.0144	TRUE	35	++++++++++++++++-+++++++?+++++++++-+	22.7	43.9736	0.1176	0.0031941	-0.325995	0.0206608	4.381e-56	0.0226645	6.633e-46	616	FALSE	1
	cg17003395-chr20:16532983:SNP	cg17003395	TSS1500	NM_024704	KIF16B	Island	chr20	16555519	chr20:16532983:SNP	rs73102810	22536	-0.298789	0.0143863	8.25e-96	26641	A	G	0.0977	0.0189	TRUE	34	------------------------?-?---------	24.1	43.4931	0.1046	0.0022637	-0.301752	0.0170732	6.658e-70	0.0189607	6.023e-56	616	FALSE	1
	cg17003395-chr20:16653713:INDEL	cg17003395	TSS1500	NM_024704	KIF16B	Island	chr20	16555519	chr20:16653713:INDEL	chr20.16653713	98194	-0.152884	0.0128692	1.507e-32	16769	D	I	0.2366	0.0133	TRUE	21	?--??--???--?--?----??--?-?-?--??---	35.1	30.8397	0.05734	0.0019349	-0.150345	0.0169381	6.922e-19	0.0198441	1.316e-14	616	FALSE	1
	cg17003395-chr20:16623458:SNP	cg17003395	TSS1500	NM_024704	KIF16B	Island	chr20	16555519	chr20:16623458:SNP	rs1105698	67939	0.517745	0.0126821	0	27748	T	C	0.1213	0.0144	TRUE	36	++++++++++++++++++++++++++++++++++++	60.5	88.5479	1.567e-06	0.0089654	0.509467	0.0211782	7.18e-128	0.0320849	1.408e-58	616	FALSE	1
	cg17003395-chr20:16240478:SNP	cg17003395	TSS1500	NM_024704	KIF16B	Island	chr20	16555519	chr20:16240478:SNP	rs71331814	315041	0.0922433	0.0093635	6.765e-23	24265	C	A	0.3807	0.041	TRUE	32	-------?-?-----++-------?---+--?+---	13.4	35.7877	0.2537	0.0004404	0.0910847	0.010337	1.234e-18	0.0108097	1.421e-17	616	FALSE	1
	cg17003395-chr20:16520300:SNP	cg17003395	TSS1500	NM_024704	KIF16B	Island	chr20	16555519	chr20:16520300:SNP	rs6044096	35219	0.0979546	0.0089058	3.866e-28	27738	T	G	0.3604	0.0413	TRUE	36	++++++++++++++++--++++++++++++++++-+	50.3	70.4036	0.0003592	0.0029277	0.0966989	0.0133253	3.964e-13	0.0179143	4.553e-08	616	FALSE	1
	cg17003395-chr20:16562106:SNP	cg17003395	TSS1500	NM_024704	KIF16B	Island	chr20	16555519	chr20:16562106:SNP	rs112026770	6587	-0.337073	0.0122863	1.05e-165	27257	A	G	0.1404	0.024	TRUE	35	------------------------?---------+-	34.1	51.5578	0.02728	0.0027649	-0.337922	0.0158648	1.13e-100	0.018631	3.681e-73	616	FALSE	1
	cg17003395-chr20:16486698:SNP	cg17003395	TSS1500	NM_024704	KIF16B	Island	chr20	16555519	chr20:16486698:SNP	rs2295115	68821	-0.129951	0.0093421	5.496e-44	27257	A	G	0.2979	0.0238	TRUE	35	----------------+-------?-----------	26.4	46.1801	0.0794	0.0011087	-0.129564	0.011323	2.563e-30	0.0126889	1.295e-24	616	FALSE	1
	cg17003395-chr20:16472378:SNP	cg17003395	TSS1500	NM_024704	KIF16B	Island	chr20	16555519	chr20:16472378:SNP	rs17741318	83141	-0.173453	0.0111257	8.476e-55	27247	C	T	0.1812	0.0206	TRUE	35	++++++++++++++++-+++++++?+++++++++++	12.8	39.0065	0.2547	0.0006462	-0.173042	0.0121991	1.137e-45	0.0127639	4.636e-42	616	FALSE	1
	cg17003395-chr20:16644031:SNP	cg17003395	TSS1500	NM_024704	KIF16B	Island	chr20	16555519	chr20:16644031:SNP	rs11087179	88512	0.328454	0.0112749	1.44e-186	26455	G	A	0.1724	0.0165	TRUE	34	-------?----------------?-----------	57.7	78.0526	1.626e-05	0.0059785	0.323994	0.0182629	2.04e-70	0.0266678	7.383e-35	616	FALSE	1
	cg17003395-chr20:16540426:INDEL	cg17003395	TSS1500	NM_024704	KIF16B	Island	chr20	16555519	chr20:16540426:INDEL	chr20.16540426	15093	-0.403972	0.0106834	6.93999999998648e-313	16768	I	D	0.4132	0.0429	TRUE	21	?++??++???++?++?++++??++?+?+?++??+++	77.8	90.0645	7.223e-11	0.0086216	-0.398649	0.0240786	1.446e-61	0.0481098	4.585e-17	616	FALSE	1
	cg17003395-chr20:16604590:SNP	cg17003395	TSS1500	NM_024704	KIF16B	Island	chr20	16555519	chr20:16604590:SNP	rs6080333	49071	0.169611	0.0086284	5e-86	27246	G	T	0.4173	0.0335	TRUE	35	------------------------?-----------	61.9	89.1932	7.682e-07	0.0042868	0.162593	0.0147161	2.226e-28	0.0226351	6.717e-14	616	FALSE	1
	cg17003395-chr20:16625371:SNP	cg17003395	TSS1500	NM_024704	KIF16B	Island	chr20	16555519	chr20:16625371:SNP	rs73103361	69852	-0.106595	0.0112763	3.291e-21	27223	C	T	0.1786	0.0161	TRUE	35	++++-++++++++++--++++++?+++-+-++++++	30.2	48.7133	0.04892	0.0019524	-0.103231	0.0140961	2.418e-13	0.016156	4.171e-11	616	FALSE	1
	cg17003395-chr20:16322358:SNP	cg17003395	TSS1500	NM_024704	KIF16B	Island	chr20	16555519	chr20:16322358:SNP	rs34009116	233161	0.456479	0.0225909	8.61e-91	27253	G	A	0.0374	0.0109	TRUE	35	----------------------------?-------	43.1	59.7155	0.004156	0.0137191	0.467553	0.0318651	9.616e-49	0.0396772	1.248e-30	616	FALSE	1
	cg17003395-chr20:16633606:SNP	cg17003395	TSS1500	NM_024704	KIF16B	Island	chr20	16555519	chr20:16633606:SNP	rs1988504	78087	0.286145	0.0100082	8.69e-180	27244	T	C	0.2321	0.0116	TRUE	35	++++++++++++++++++++++++?+++++++++++	54.3	74.3824	7.682e-05	0.0042192	0.282926	0.0155937	1.443e-73	0.0218951	4.959e-39	616	FALSE	1
	cg17003395-chr20:16630029:SNP	cg17003395	TSS1500	NM_024704	KIF16B	Island	chr20	16555519	chr20:16630029:SNP	rs4813236	74510	-0.129589	0.010576	1.616e-34	27246	G	A	0.2085	0.0169	TRUE	35	++++++++++++++++-+++++++?+++++++++++	5.7	36.0379	0.3734	0.000238	-0.128583	0.0110252	1.978e-31	0.0112099	6.554e-31	616	FALSE	1
	cg17003395-chr20:16654002:SNP	cg17003395	TSS1500	NM_024704	KIF16B	Island	chr20	16555519	chr20:16654002:SNP	rs5016046	98483	0.224449	0.0107353	4.58e-97	26139	T	C	0.2086	0.0183	TRUE	34	++++++?++++++-+++++++++++++++++?++++	50.2	66.2176	0.0005263	0.004003	0.220507	0.016059	6.617e-43	0.0215415	2.023e-25	616	FALSE	1
	cg17003395-chr20:16397299:SNP	cg17003395	TSS1500	NM_024704	KIF16B	Island	chr20	16555519	chr20:16397299:SNP	rs1014887	158220	0.565839	0.0182821	2.51e-210	27237	T	C	0.06	0.0147	TRUE	35	++++++++++++++++++++++++?+++++++++++	58.3	81.4601	9.034e-06	0.0165667	0.548818	0.0298419	1.556e-75	0.0438019	3.557e-38	616	FALSE	1
	cg17003395-chr20:16368144:SNP	cg17003395	TSS1500	NM_024704	KIF16B	Island	chr20	16555519	chr20:16368144:SNP	rs7260832	187375	0.529462	0.0223968	1.49e-123	27251	T	C	0.0376	0.0089	TRUE	35	++++++++++++++++++++++++++++?+++++++	53.7	73.4568	0.0001007	0.0206683	0.529048	0.035061	1.902e-51	0.0483881	7.259e-28	616	FALSE	1
	cg17003395-chr20:16643372:SNP	cg17003395	TSS1500	NM_024704	KIF16B	Island	chr20	16555519	chr20:16643372:SNP	rs6080358	87853	0.330723	0.0109819	3.05e-199	27749	C	T	0.1729	0.0171	TRUE	36	------------------------------------	56.8	80.9851	1.659e-05	0.0057731	0.326922	0.0175498	1.896e-77	0.0254106	1.003e-38	616	FALSE	1
	cg17003395-chr20:16603596:SNP	cg17003395	TSS1500	NM_024704	KIF16B	Island	chr20	16555519	chr20:16603596:SNP	rs4813231	48077	0.19496	0.0088309	5.25e-108	26451	A	G	0.3889	0.0253	TRUE	34	+++++++?++++++++++++++++?+++++++++++	58	78.6487	1.352e-05	0.0037197	0.18816	0.0143867	4.357e-39	0.0210465	1.983e-20	616	FALSE	1
	cg17003395-chr20:16506369:SNP	cg17003395	TSS1500	NM_024704	KIF16B	Island	chr20	16555519	chr20:16506369:SNP	rs720592	49150	-0.129711	0.0093428	7.982e-44	27257	T	C	0.2976	0.0241	TRUE	35	----------------+-------?-----------	23.3	44.3229	0.1107	0.0009397	-0.129277	0.011061	1.474e-31	0.0121794	1.744e-26	616	FALSE	1
	cg17003395-chr20:16620977:SNP	cg17003395	TSS1500	NM_024704	KIF16B	Island	chr20	16555519	chr20:16620977:SNP	rs6044188	65458	0.182903	0.0093178	8.676e-86	26443	A	T	0.3243	0.0131	TRUE	34	+++++++?++++++++++++++++?-++++++++-+	53.9	71.536	0.0001156	0.0034939	0.18352	0.0144479	5.747e-37	0.0201988	1.364e-19	616	FALSE	1
	cg17003395-chr20:16226089:SNP	cg17003395	TSS1500	NM_024704	KIF16B	Island	chr20	16555519	chr20:16226089:SNP	rs6034425	329430	0.0912776	0.0090211	4.585e-24	27739	T	A	0.3306	0.0203	TRUE	36	----------------------------+---+---	29.5	49.667	0.05133	0.0012446	0.0886299	0.0112321	3.003e-15	0.0128014	1.002e-12	616	FALSE	1
	cg17003395-chr20:16454004:SNP	cg17003395	TSS1500	NM_024704	KIF16B	Island	chr20	16555519	chr20:16454004:SNP	rs6034487	101515	0.601865	0.0189788	1.05e-220	27745	T	C	0.0548	0.0146	TRUE	36	++++++++++++++++++++++++++++++++++++	57.8	82.9681	9.04e-06	0.0180353	0.58483	0.0308465	3.696e-80	0.0449897	8.146e-41	616	TRUE	1
	cg17003395-chr20:16240967:INDEL	cg17003395	TSS1500	NM_024704	KIF16B	Island	chr20	16555519	chr20:16240967:INDEL	chr20.16240967	314552	0.191705	0.0141871	1.317e-41	16050	D	I	0.1925	0.0192	TRUE	20	?++??++???++?-+?++++??++?+?+??+??+++	36	29.6832	0.05597	0.0023328	0.187137	0.0188951	3.999e-23	0.0221642	5.181e-18	616	FALSE	1
	cg17003395-chr20:16393851:SNP	cg17003395	TSS1500	NM_024704	KIF16B	Island	chr20	16555519	chr20:16393851:SNP	rs2144944	161668	0.212233	0.0098785	2.18e-102	27750	C	T	0.2378	0.0174	TRUE	36	------------------------------------	58.9	85.1921	4.531e-06	0.0051038	0.209511	0.0162286	3.955e-38	0.0240447	1.079e-18	616	FALSE	1
	cg17003395-chr20:16220943:SNP	cg17003395	TSS1500	NM_024704	KIF16B	Island	chr20	16555519	chr20:16220943:SNP	rs883968	334576	0.196176	0.0123799	1.49e-56	27256	A	C	0.1384	0.0106	TRUE	35	+++++++++++++-++++++++++?+-+++++++++	66.4	101.248	1.327e-08	0.010749	0.197806	0.0224671	1.317e-18	0.0368659	1.03e-07	616	FALSE	1
	cg17003395-chr20:16536155:INDEL	cg17003395	TSS1500	NM_024704	KIF16B	Island	chr20	16555519	chr20:16536155:INDEL	chr20.16536155	19364	0.85539	0.0123805	0	24276	D	I	0.131	0.0155	TRUE	32	+++++++?+?++++++++++++++?++++++?++++	76.8	133.519	1.1e-14	0.0164835	0.840473	0.0269289	7.6e-214	0.0533237	6.56e-58	616	FALSE	1
	cg17003395-chr20:16334223:INDEL	cg17003395	TSS1500	NM_024704	KIF16B	Island	chr20	16555519	chr20:16334223:INDEL	chr20.16334223	221296	0.636322	0.0343726	1.639e-76	23470	D	I	0.0239	0.0113	TRUE	30	+++++++?+?+++++?++++++++?+++?++?++++	11.3	32.6817	0.2908	0.0045793	0.638062	0.0373815	2.529e-65	0.0387364	1.226e-60	616	FALSE	1
	cg17003395-chr20:16457330:SNP	cg17003395	TSS1500	NM_024704	KIF16B	Island	chr20	16555519	chr20:16457330:SNP	rs6105609	98189	0.258904	0.0094555	4.57e-165	27717	G	A	0.2672	0.0175	TRUE	36	-------------+----------------------	51.4	72.0827	0.0002249	0.0034545	0.26057	0.01428	2.178e-74	0.0194736	2.471e-40	616	FALSE	1
	cg17003395-chr20:16450206:INDEL	cg17003395	TSS1500	NM_024704	KIF16B	Island	chr20	16555519	chr20:16450206:INDEL	chr20.16450206	105313	-0.174818	0.0144466	1.043e-33	16767	D	I	0.1693	0.0177	TRUE	21	?--??--???--?--?----??--?+?-?--??---	0	18.914	0.5274	0	-0.174818	0.0144466	1.043e-33	0.0144466	1.043e-33	616	FALSE	1
	cg17003395-chr20:16620994:SNP	cg17003395	TSS1500	NM_024704	KIF16B	Island	chr20	16555519	chr20:16620994:SNP	rs55948244	65475	0.585962	0.0389845	4.624e-51	14032	A	G	0.0252	0.0067	TRUE	15	+++?+???++???+?+?+????+??+????+++?+?	24	18.4149	0.1885	0.007459	0.587029	0.0468242	4.693e-36	0.0512782	3.061e-30	616	FALSE	1
	cg17003395-chr20:16231372:SNP	cg17003395	TSS1500	NM_024704	KIF16B	Island	chr20	16555519	chr20:16231372:SNP	rs6043837	324147	0.102953	0.0090981	1.095e-29	26952	C	T	0.3384	0.0224	TRUE	35	-------?----++-++-----------+-------	38.5	55.2888	0.01195	0.0018391	0.0997659	0.0121801	2.593e-16	0.0147948	3.434e-12	616	FALSE	1
	cg17003395-chr20:16239128:SNP	cg17003395	TSS1500	NM_024704	KIF16B	Island	chr20	16555519	chr20:16239128:SNP	rs114480685	316391	0.177369	0.0164905	5.564e-27	12580	C	G	0.1825	0.0098	TRUE	16	?++???????++?-+?+++???++?+???++???++	47.7	28.6573	0.0178	0.0041634	0.172487	0.0250471	5.718e-12	0.0315049	1.803e-08	616	FALSE	1
	cg17003395-chr20:16497387:SNP	cg17003395	TSS1500	NM_024704	KIF16B	Island	chr20	16555519	chr20:16497387:SNP	rs7272792	58132	-0.130442	0.0093423	2.641e-44	27255	T	C	0.2979	0.024	TRUE	35	----------------+-------?-----------	26	45.9206	0.08328	0.0010851	-0.130032	0.0112865	1.033e-30	0.0126178	4.747e-25	616	FALSE	1
	cg17003395-chr20:16515824:SNP	cg17003395	TSS1500	NM_024704	KIF16B	Island	chr20	16555519	chr20:16515824:SNP	rs6075067	39695	-0.215937	0.0104798	2.47e-94	27226	C	T	0.2082	0.0299	TRUE	35	++++++++++++++++++++++++?+++++++++++	39.1	55.8574	0.01048	0.0025019	-0.216586	0.0140735	1.921e-53	0.017217	4.391e-36	616	FALSE	1
	cg17003395-chr20:16562007:SNP	cg17003395	TSS1500	NM_024704	KIF16B	Island	chr20	16555519	chr20:16562007:SNP	rs55776240	6488	0.949225	0.0111476	0	27251	A	G	0.139	0.0155	TRUE	35	++++++++++++++++++++++++?+++++++++++	82.7	196.541	9.036e-25	0.0210937	0.926377	0.0278946	7.74e-242	0.0644403	4.118e-49	616	FALSE	1
	cg17003395-chr20:16655702:SNP	cg17003395	TSS1500	NM_024704	KIF16B	Island	chr20	16555519	chr20:16655702:SNP	rs6044215	100183	-0.151267	0.0099675	5.098e-52	27729	T	C	0.2379	0.0115	TRUE	36	------------------------------------	34.2	53.2227	0.0249	0.001885	-0.150651	0.0128482	9.437e-32	0.0151571	1.865e-23	616	FALSE	1
	cg17003395-chr20:16456755:SNP	cg17003395	TSS1500	NM_024704	KIF16B	Island	chr20	16555519	chr20:16456755:SNP	chr20.16456755	98764	-0.159029	0.0148639	1.029e-26	16762	G	C	0.1595	0.0195	TRUE	21	?++??++???++?++?++++??++?-?+?++??+++	0.5	20.0968	0.4519	2.31e-05	-0.158972	0.0149206	1.661e-26	0.0149358	1.792e-26	616	FALSE	1
	cg17003395-chr20:16643716:SNP	cg17003395	TSS1500	NM_024704	KIF16B	Island	chr20	16555519	chr20:16643716:SNP	rs36038495	88197	0.129894	0.0136776	2.163e-21	24997	G	A	0.1192	0.01	TRUE	33	-------?-?-+-+---+------?---------+-	42.2	55.3208	0.006417	0.0045658	0.119772	0.0189335	2.517e-10	0.0236455	3.943e-08	616	FALSE	1
	cg17003395-chr20:16646849:SNP	cg17003395	TSS1500	NM_024704	KIF16B	Island	chr20	16555519	chr20:16646849:SNP	rs2146222	91330	-0.152263	0.0099403	5.83e-53	27742	G	A	0.2388	0.0118	TRUE	36	+++++++++++++-++++++++++++++++++++++	36	54.6709	0.01822	0.0020237	-0.151679	0.0129999	1.865e-31	0.0155271	1.058e-22	616	FALSE	1
	cg17003395-chr20:16503209:SNP	cg17003395	TSS1500	NM_024704	KIF16B	Island	chr20	16555519	chr20:16503209:SNP	rs6034515	52310	-0.128655	0.0098071	2.58e-39	24778	T	A	0.2978	0.0248	TRUE	32	++++++++++++++?+-++++++??++++?+-++++	29.9	44.2183	0.05841	0.0013325	-0.128442	0.0122481	9.947e-26	0.0139888	3.682e-20	616	FALSE	1
	cg17003395-chr20:16549723:SNP	cg17003395	TSS1500	NM_024704	KIF16B	Island	chr20	16555519	chr20:16549723:SNP	rs6075072	5796	-0.367777	0.0098836	4.58e-303	27719	G	A	0.2323	0.0199	TRUE	36	++++++++++++++++++++++++++++++++++++	67.8	108.603	1.826e-09	0.00749	-0.364737	0.0182822	1.489e-88	0.0306683	3.909e-33	616	FALSE	1
	cg17003395-chr20:16451849:SNP	cg17003395	TSS1500	NM_024704	KIF16B	Island	chr20	16555519	chr20:16451849:SNP	rs6043981	103670	0.127989	0.0102484	8.601e-36	27718	A	C	0.2161	0.0166	TRUE	36	+++++++++++++-+++-++++++++++++++++-+	45.4	64.1024	0.001926	0.0031866	0.131086	0.0146057	2.834e-19	0.0187698	9.176e-12	616	FALSE	1
	cg17003395-chr20:16487785:SNP	cg17003395	TSS1500	NM_024704	KIF16B	Island	chr20	16555519	chr20:16487785:SNP	rs6034509	67734	-0.130099	0.0093414	4.334e-44	27255	G	A	0.2979	0.0238	TRUE	35	++++++++++++++++-+++++++?+++++++++++	26.4	46.2062	0.07902	0.0011108	-0.129697	0.0113254	2.302e-30	0.012695	1.208e-24	616	FALSE	1
	cg17003395-chr20:16503528:SNP	cg17003395	TSS1500	NM_024704	KIF16B	Island	chr20	16555519	chr20:16503528:SNP	rs6044067	51991	-0.130508	0.0093427	2.408e-44	27257	C	T	0.2977	0.024	TRUE	35	++++++++++++++++-+++++++?+++++++++++	24	44.7477	0.1028	0.0009784	-0.130104	0.0111216	1.3e-31	0.012296	2.568e-26	616	FALSE	1
	cg17003395-chr20:16572601:SNP	cg17003395	TSS1500	NM_024704	KIF16B	Island	chr20	16555519	chr20:16572601:SNP	rs6080313	17082	-0.359348	0.0102992	1.02e-266	27749	G	A	0.2118	0.0215	TRUE	36	++++++++++++++++++++++++++++++++++++	61.1	89.9167	1.01e-06	0.0060674	-0.357329	0.0173695	4.86e-94	0.0264591	5.175e-42	616	FALSE	1
	cg17003395-chr20:16464660:INDEL	cg17003395	TSS1500	NM_024704	KIF16B	Island	chr20	16555519	chr20:16464660:INDEL	chr20.16464660	90859	0.478334	0.0163887	2.85e-187	24275	I	D	0.0816	0.0116	TRUE	32	-------?-?--------------?------?--+-	65.3	89.2253	1.519e-07	0.016392	0.473106	0.0293133	1.343e-58	0.0471704	3.651e-24	616	FALSE	1
	cg17003395-chr20:16464662:INDEL	cg17003395	TSS1500	NM_024704	KIF16B	Island	chr20	16555519	chr20:16464662:INDEL	chr20.16464662	90857	-0.457516	0.0317647	4.933e-47	6178	D	I	0.9135	0.0127	TRUE	9	-??--???-???-??-????--????-?????????	60.7	20.355	0.009073	0.0145416	-0.467295	0.0526021	6.474e-19	0.0808211	1.506e-08	616	FALSE	1
	cg17003395-chr20:16233482:SNP	cg17003395	TSS1500	NM_024704	KIF16B	Island	chr20	16555519	chr20:16233482:SNP	rs6043839	322037	0.102691	0.0089703	2.41e-30	27750	G	A	0.3388	0.0223	TRUE	36	------------++-++-----------+-------	33.8	52.9021	0.02664	0.0015011	0.0999622	0.0115342	4.453e-18	0.0135585	3.622e-14	616	FALSE	1
	cg17003395-chr20:16470481:SNP	cg17003395	TSS1500	NM_024704	KIF16B	Island	chr20	16555519	chr20:16470481:SNP	rs6044019	85038	0.486779	0.0155863	4.02e-214	27257	C	T	0.0803	0.011	TRUE	35	------------------------?---------+-	62.5	90.7818	4.564e-07	0.0143872	0.483461	0.0267802	7.484e-73	0.0416164	1.323e-31	616	FALSE	1
	cg17003395-chr20:16209108:SNP	cg17003395	TSS1500	NM_024704	KIF16B	Island	chr20	16555519	chr20:16209108:SNP	rs6043816	346411	0.127318	0.0099262	1.166e-37	27728	T	C	0.2431	0.0155	TRUE	36	+++++++++++++-++++++++++++-+-+++-+++	55.7	79.0492	2.973e-05	0.004522	0.12292	0.0157036	4.976e-15	0.0224188	1.354e-08	616	FALSE	1
	cg17003395-chr20:16506382:SNP	cg17003395	TSS1500	NM_024704	KIF16B	Island	chr20	16555519	chr20:16506382:SNP	rs10485556	49137	-0.174226	0.0111129	2.143e-55	27749	G	A	0.1765	0.0203	TRUE	36	++++++++++++++++++++++++++++++++++++	8.8	38.362	0.3196	0.0004324	-0.173849	0.0118334	7.327e-49	0.0121803	2.069e-46	616	FALSE	1
	cg17003395-chr20:16437479:INDEL	cg17003395	TSS1500	NM_024704	KIF16B	Island	chr20	16555519	chr20:16437479:INDEL	chr20.16437479	118040	0.597139	0.0249075	5.17e-127	23790	D	I	0.0354	0.0093	TRUE	31	+++++++?+?++++++++++++++?+++?++?++++	62.6	80.1768	1.863e-06	0.0327589	0.601394	0.0436325	3.219e-43	0.0665669	2.951e-19	616	FALSE	1
	cg17003395-chr20:16560143:SNP	cg17003395	TSS1500	NM_024704	KIF16B	Island	chr20	16555519	chr20:16560143:SNP	rs6044143	4624	-0.375141	0.0095218	0	27236	A	G	0.262	0.0235	TRUE	35	------------------------?-----------	70.5	115.439	8.522e-11	0.007706	-0.372106	0.0184287	1.16e-90	0.0323288	3.936e-31	616	FALSE	1
	cg17003395-chr20:16648002:SNP	cg17003395	TSS1500	NM_024704	KIF16B	Island	chr20	16555519	chr20:16648002:SNP	rs5014588	92483	0.319078	0.0087097	7.95e-294	27748	T	C	0.3553	0.019	TRUE	36	++++++++++++++++++++++++++++++++++++	58.5	84.2667	6.047e-06	0.0038943	0.311904	0.0142139	9.99e-107	0.0209696	2.759e-52	616	FALSE	1
	cg17003395-chr20:16204497:SNP	cg17003395	TSS1500	NM_024704	KIF16B	Island	chr20	16555519	chr20:16204497:SNP	rs13044372	351022	0.19683	0.0123953	8.802e-57	27232	G	A	0.138	0.0106	TRUE	35	-------------+----------?-+-+-------	66.1	100.315	1.832e-08	0.0106252	0.198986	0.0223811	6.067e-19	0.0365718	7.365e-08	616	FALSE	1
	cg17003395-chr20:16206277:SNP	cg17003395	TSS1500	NM_024704	KIF16B	Island	chr20	16555519	chr20:16206277:SNP	rs6514663	349242	0.127557	0.0099248	8.349e-38	27743	T	C	0.2427	0.0156	TRUE	36	+++++++++++++-++++++++++++-+-+++-+++	55.6	78.8219	3.183e-05	0.0044975	0.12324	0.0156801	3.851e-15	0.0223513	1.15e-08	616	FALSE	1
	cg17003395-chr20:16561232:INDEL	cg17003395	TSS1500	NM_024704	KIF16B	Island	chr20	16555519	chr20:16561232:INDEL	chr20.16561232	5713	-0.374426	0.0101299	4.58e-299	24275	I	D	0.2595	0.0256	TRUE	32	+++++++?+?++++++++++++++?++++++?++++	70.5	104.948	5.775e-10	0.0079649	-0.370327	0.0196587	3.697e-79	0.0342939	9.44e-28	616	FALSE	1
	cg17003395-chr20:16455774:SNP	cg17003395	TSS1500	NM_024704	KIF16B	Island	chr20	16555519	chr20:16455774:SNP	rs932541	99745	0.257734	0.0094359	2.89e-164	27743	T	G	0.2681	0.0173	TRUE	36	+++++++++++++-++++++++++++++++++++++	50.2	70.2859	0.000371	0.0032736	0.259072	0.0140748	1.159e-75	0.018949	3.925e-42	616	FALSE	1
	cg17003395-chr20:16534797:SNP	cg17003395	TSS1500	NM_024704	KIF16B	Island	chr20	16555519	chr20:16534797:SNP	rs6111175	20722	-0.272284	0.0098351	1.06e-168	27748	A	C	0.2404	0.0195	TRUE	36	------------------------------------	58.3	83.9874	6.596e-06	0.004938	-0.273147	0.0160446	5.436e-65	0.0236007	8.576e-31	616	FALSE	1
	cg17003395-chr20:16451879:SNP	cg17003395	TSS1500	NM_024704	KIF16B	Island	chr20	16555519	chr20:16451879:SNP	rs6043982	103640	0.12601	0.0102363	7.984e-35	27741	T	C	0.2167	0.0167	TRUE	36	+++++++++++++-+++-++++++++++++++++-+	44.5	63.0349	0.002526	0.0030624	0.128505	0.0144618	6.346e-19	0.0184355	8.189e-12	616	FALSE	1
	cg17003395-chr20:16320472:SNP	cg17003395	TSS1500	NM_024704	KIF16B	Island	chr20	16555519	chr20:16320472:SNP	rs66752755	235047	0.455003	0.0225551	1.69e-90	27253	A	G	0.0375	0.0109	TRUE	35	++++++++++++++++++++++++++++?+++++++	42.2	58.7892	0.005218	0.0131824	0.465382	0.0315495	3.039e-49	0.0389999	1.884e-31	616	FALSE	1
	cg17003395-chr20:16649513:SNP	cg17003395	TSS1500	NM_024704	KIF16B	Island	chr20	16555519	chr20:16649513:SNP	rs4814533	93994	-0.152476	0.0099458	4.771e-53	27741	A	G	0.2389	0.0118	TRUE	36	------------------------------------	36.5	55.13	0.01647	0.0020732	-0.15195	0.0130656	2.908e-31	0.0156661	2.184e-22	616	FALSE	1
	cg17003395-chr20:16240966:INDEL	cg17003395	TSS1500	NM_024704	KIF16B	Island	chr20	16555519	chr20:16240966:INDEL	chr20.16240966	314553	0.191705	0.0141871	1.317e-41	16050	I	D	0.1925	0.0192	TRUE	20	?--??--???--?+-?----??--?-?-??-??---	36	29.6832	0.05597	0.0023328	0.187137	0.0188951	3.999e-23	0.0221642	5.181e-18	616	FALSE	1
	cg17003395-chr20:16649134:SNP	cg17003395	TSS1500	NM_024704	KIF16B	Island	chr20	16555519	chr20:16649134:SNP	rs77006162	93615	0.675029	0.0179	3.26999999999997e-311	27232	C	T	0.0627	0.0188	TRUE	35	----------------+-------?-----------	57.7	80.3913	1.257e-05	0.0155215	0.656656	0.0290368	3.11e-113	0.0423237	2.886e-57	616	FALSE	1
	cg17003395-chr20:16239127:SNP	cg17003395	TSS1500	NM_024704	KIF16B	Island	chr20	16555519	chr20:16239127:SNP	rs117344667	316392	0.177369	0.0164905	5.564e-27	12580	A	G	0.1825	0.0098	TRUE	16	?++???????++?-+?+++???++?+???++???++	47.7	28.6573	0.0178	0.0041634	0.172487	0.0250471	5.718e-12	0.0315049	1.803e-08	616	FALSE	1
	cg17003395-chr20:16643674:SNP	cg17003395	TSS1500	NM_024704	KIF16B	Island	chr20	16555519	chr20:16643674:SNP	rs13039755	88155	0.330349	0.0109921	1.97e-198	27719	G	T	0.1727	0.0168	TRUE	36	------------------------------------	57.3	81.8952	1.257e-05	0.0058983	0.326331	0.0176634	3.283e-76	0.02572	9.288e-38	616	FALSE	1
	cg17003395-chr20:16506939:SNP	cg17003395	TSS1500	NM_024704	KIF16B	Island	chr20	16555519	chr20:16506939:SNP	rs6034517	48580	-0.129781	0.0093433	7.263e-44	27257	T	C	0.2973	0.0241	TRUE	35	----------------+-------?-----------	23.2	44.2627	0.1119	0.0009343	-0.129338	0.0110523	1.24e-31	0.0121636	1.412e-26	616	FALSE	1
	cg17003395-chr20:16500883:SNP	cg17003395	TSS1500	NM_024704	KIF16B	Island	chr20	16555519	chr20:16500883:SNP	rs6044059	54636	-0.130078	0.0093424	4.569e-44	27255	G	A	0.2977	0.024	TRUE	35	++++++++++++++++-+++++++?+++++++++++	25.2	45.4244	0.09112	0.0010399	-0.129617	0.0112172	6.942e-31	0.0124816	1.976e-25	616	FALSE	1
	cg17003395-chr20:16509392:INDEL	cg17003395	TSS1500	NM_024704	KIF16B	Island	chr20	16555519	chr20:16509392:INDEL	chr20.16509392	46127	-0.645444	0.0314841	2.13e-93	20452	D	I	0.9737	0.0066	TRUE	24	----?--???--?--??----?--?-?-?--?----	56.2	52.5289	0.0004244	0.0315646	-0.638247	0.0511555	1.002e-35	0.0719054	2.801e-19	616	FALSE	1
	cg17003395-chr20:16233423:INDEL	cg17003395	TSS1500	NM_024704	KIF16B	Island	chr20	16555519	chr20:16233423:INDEL	chr20.16233423	322096	0.103706	0.0095918	3.022e-27	24276	I	D	0.3394	0.0235	TRUE	32	-------?-?--++-++-------?---+--?----	35.8	48.3009	0.02462	0.0016692	0.101645	0.0125751	6.316e-16	0.0149449	3.943e-12	616	FALSE	1
	cg17003395-chr20:16571977:SNP	cg17003395	TSS1500	NM_024704	KIF16B	Island	chr20	16555519	chr20:16571977:SNP	rs73106834	16458	-0.321855	0.0174761	9.62e-76	27255	T	G	0.0631	0.0143	TRUE	35	----------------+-------?---------+-	22.7	44.0088	0.1169	0.0031882	-0.325322	0.0206194	4.444e-56	0.0226207	6.11e-46	616	FALSE	1
	cg17003395-chr20:16402858:SNP	cg17003395	TSS1500	NM_024704	KIF16B	Island	chr20	16555519	chr20:16402858:SNP	rs62198127	152661	0.579986	0.0183679	7.89e-219	27241	T	A	0.0586	0.0126	TRUE	35	------------------------?-----------	58.5	81.895	7.89e-06	0.0168759	0.560159	0.0300508	1.51e-77	0.0442425	2.914e-39	616	FALSE	1
	cg17003395-chr20:16487362:INDEL	cg17003395	TSS1500	NM_024704	KIF16B	Island	chr20	16555519	chr20:16487362:INDEL	chr20.16487362	68157	-0.133922	0.0098897	8.884e-42	24274	D	I	0.2969	0.0252	TRUE	32	-------?-?------+-------?------?----	21.8	39.6303	0.1376	0.0008849	-0.133992	0.0116058	7.801e-31	0.012643	3.224e-26	616	FALSE	1
	cg17003395-chr20:16495151:SNP	cg17003395	TSS1500	NM_024704	KIF16B	Island	chr20	16555519	chr20:16495151:SNP	rs6034510	60368	-0.130381	0.0093438	2.985e-44	27250	T	C	0.2978	0.0239	TRUE	35	----------------+-------?-----------	26.2	46.0551	0.08125	0.0010976	-0.129958	0.0113061	1.406e-30	0.0126567	6.952e-25	616	FALSE	1
	cg17003395-chr20:16457847:INDEL	cg17003395	TSS1500	NM_024704	KIF16B	Island	chr20	16555519	chr20:16457847:INDEL	chr20.16457847	97672	0.245232	0.0124833	6.403e-86	16759	I	D	0.2471	0.0204	TRUE	21	?--??--???--?+-?----??--?-?-?--??---	58.6	48.2996	0.0003861	0.0047627	0.247307	0.0207934	1.278e-32	0.0301468	4.134e-16	616	FALSE	1
	cg17003395-chr20:16492685:SNP	cg17003395	TSS1500	NM_024704	KIF16B	Island	chr20	16555519	chr20:16492685:SNP	rs6044042	62834	-0.131765	0.0094989	9.412e-44	26457	G	A	0.2952	0.0242	TRUE	34	+++++++?++++++++-+++++++?+++++++++++	28	45.8102	0.06822	0.0012074	-0.131693	0.0116677	1.522e-29	0.0131862	1.642e-23	616	FALSE	1
	cg17003395-chr20:16483210:SNP	cg17003395	TSS1500	NM_024704	KIF16B	Island	chr20	16555519	chr20:16483210:SNP	rs10485554	72309	-0.263017	0.0168175	3.919e-55	26637	G	C	0.0751	0.0121	TRUE	34	++++++++++++++++++++++++?+?+++++++-+	0	23.8847	0.8773	0	-0.263017	0.0168175	3.919e-55	0.0168175	3.919e-55	616	FALSE	1
	cg17003395-chr20:16456812:SNP	cg17003395	TSS1500	NM_024704	KIF16B	Island	chr20	16555519	chr20:16456812:SNP	rs6034489	98707	0.258131	0.0094322	6.8e-165	27749	A	G	0.2683	0.0173	TRUE	36	+++++++++++++-++++++++++++++++++++++	50.8	71.189	0.0002888	0.0033547	0.259682	0.0141583	3.871e-75	0.0191849	2.881e-41	616	FALSE	1
	cg17003395-chr20:16419879:SNP	cg17003395	TSS1500	NM_024704	KIF16B	Island	chr20	16555519	chr20:16419879:SNP	rs7268027	135640	-0.144058	0.0112655	1.926e-37	27244	G	A	0.1764	0.0184	TRUE	35	++++-++++++++++-++++++++?-++++++++++	23.6	44.4766	0.1078	0.0013876	-0.141266	0.0133891	5.033e-26	0.0147368	1.437e-22	616	FALSE	1
	cg17003395-chr20:16415603:SNP	cg17003395	TSS1500	NM_024704	KIF16B	Island	chr20	16555519	chr20:16415603:SNP	rs78303109	139916	-0.145258	0.0111849	1.451e-38	27741	A	G	0.1753	0.0185	TRUE	36	----+----------+---------+----------	24	46.037	0.1004	0.0014391	-0.142311	0.0133275	1.29e-26	0.014712	5.428e-23	616	FALSE	1
	cg17003395-chr20:16603989:SNP	cg17003395	TSS1500	NM_024704	KIF16B	Island	chr20	16555519	chr20:16603989:SNP	rs4814519	48470	0.166926	0.0113015	2.278e-49	16768	C	T	0.364	0.0159	TRUE	21	?--??--???--?--?----??--?+?-?--??-+-	65.6	58.1491	1.372e-05	0.0052545	0.162965	0.0205967	2.529e-15	0.0328586	3.772e-07	616	FALSE	1
	cg17003395-chr20:16522124:SNP	cg17003395	TSS1500	NM_024704	KIF16B	Island	chr20	16555519	chr20:16522124:SNP	rs17675170	33395	-0.2841	0.015506	5.534e-75	26642	A	G	0.0884	0.0159	TRUE	34	------------------------?-?-------+-	0	22.3379	0.9198	0	-0.2841	0.015506	5.534e-75	0.015506	5.534e-75	616	FALSE	1
	cg17003395-chr20:16456295:SNP	cg17003395	TSS1500	NM_024704	KIF16B	Island	chr20	16555519	chr20:16456295:SNP	rs11699251	99224	0.258086	0.0094392	1.35e-164	27748	T	C	0.2677	0.0175	TRUE	36	+++++++++++++-++++++++++++++++++++++	49.8	69.7228	0.0004332	0.0032236	0.259403	0.0140207	2.008e-76	0.0188037	7.167e-43	616	FALSE	1
	cg17003395-chr20:16565025:SNP	cg17003395	TSS1500	NM_024704	KIF16B	Island	chr20	16555519	chr20:16565025:SNP	rs6111195	9506	0.942904	0.0111678	0	27239	G	A	0.1389	0.0154	TRUE	35	------------------------?-----------	82.3	192.31	5.314e-24	0.02062	0.921074	0.0276491	2.5e-243	0.063167	2.194e-50	616	FALSE	1
	cg17003395-chr20:16449411:SNP	cg17003395	TSS1500	NM_024704	KIF16B	Island	chr20	16555519	chr20:16449411:SNP	rs74181917	106108	0.661033	0.050845	1.208e-38	12701	C	T	0.0158	0.003	TRUE	16	----???------???---??????-?????--???	47.4	28.5341	0.01845	0.0378429	0.669308	0.0724761	2.586e-20	0.0967212	8.234e-12	616	FALSE	1
	cg17003395-chr20:16515311:SNP	cg17003395	TSS1500	NM_024704	KIF16B	Island	chr20	16555519	chr20:16515311:SNP	rs6044083	40208	-0.235705	0.0100462	9.93e-122	27222	C	T	0.2318	0.0323	TRUE	35	++++++++++++++++++++++++?+++++++++++	41.4	58.0407	0.006256	0.0025298	-0.23671	0.0137687	3.058e-66	0.0171496	5.529e-43	616	FALSE	1
	cg17003395-chr20:16457639:SNP	cg17003395	TSS1500	NM_024704	KIF16B	Island	chr20	16555519	chr20:16457639:SNP	rs6043993	97880	0.254171	0.0095675	1.68e-155	26958	A	G	0.2688	0.0179	TRUE	35	+++++++?+++++-++++++++++++++++++++++	49	66.6733	0.000681	0.003121	0.25557	0.0141167	2.959e-73	0.0187617	8.217e-42	616	FALSE	1
	cg17003395-chr20:16644779:SNP	cg17003395	TSS1500	NM_024704	KIF16B	Island	chr20	16555519	chr20:16644779:SNP	rs76715496	89260	0.711933	0.0188504	3.8799999999982e-312	27728	T	C	0.0565	0.0197	TRUE	36	++++++++++++++++++++++++++++++++++++	55.3	78.3598	3.653e-05	0.0160811	0.700672	0.0298466	7.21e-122	0.0422032	7.586e-64	616	FALSE	1
	cg17003395-chr20:16200911:SNP	cg17003395	TSS1500	NM_024704	KIF16B	Island	chr20	16555519	chr20:16200911:SNP	rs6075034	354608	0.0864696	0.0090561	1.32e-21	26481	C	A	0.3642	0.0228	TRUE	34	-------?----++-+--------?---+--++---	39.2	54.3149	0.01114	0.0018277	0.0843533	0.0122282	5.263e-12	0.0149055	6.585e-09	616	FALSE	1
	cg17003395-chr20:16465576:SNP	cg17003395	TSS1500	NM_024704	KIF16B	Island	chr20	16555519	chr20:16465576:SNP	rs1008506	89943	-0.19025	0.0114293	3.241e-62	26474	A	T	0.1741	0.0195	TRUE	34	-------?----------------?-----------	8.5	36.0488	0.3278	0.0004159	-0.190209	0.01215	3.071e-55	0.0124852	1.976e-52	616	FALSE	1
	cg17003395-chr20:16501681:SNP	cg17003395	TSS1500	NM_024704	KIF16B	Island	chr20	16555519	chr20:16501681:SNP	rs6044060	53838	-0.13005	0.0093543	6.094e-44	27248	G	A	0.2969	0.0238	TRUE	35	++++++++++++++++-+++++++?+++++++++++	24.7	45.1577	0.09558	0.0010182	-0.129705	0.0111937	4.777e-31	0.012424	1.216e-25	616	FALSE	1
	cg17003395-chr20:16495503:SNP	cg17003395	TSS1500	NM_024704	KIF16B	Island	chr20	16555519	chr20:16495503:SNP	rs56072219	60016	-0.177114	0.0111008	2.627e-57	27719	T	C	0.177	0.0203	TRUE	36	------------------------------------	12.4	39.9654	0.259	0.0006371	-0.176592	0.0121315	5.311e-48	0.0126757	2.286e-44	616	FALSE	1
	cg17003395-chr20:16415958:SNP	cg17003395	TSS1500	NM_024704	KIF16B	Island	chr20	16555519	chr20:16415958:SNP	rs13044284	139561	0.601024	0.0233261	2.12e-146	26771	C	G	0.0355	0.0084	TRUE	34	++++++++++++++++++++++++?+++?+++++++	58.5	79.5864	1.01e-05	0.0265098	0.602388	0.0386118	7.149e-55	0.0562558	1.212e-26	616	FALSE	1
	cg17003395-chr20:16653591:SNP	cg17003395	TSS1500	NM_024704	KIF16B	Island	chr20	16555519	chr20:16653591:SNP	rs11697128	98072	0.181954	0.0086218	7.31e-99	26501	C	T	0.5057	0.0257	TRUE	34	---------------++-------?------?----	40.8	55.7397	0.007955	0.0017659	0.176859	0.0117691	4.853e-51	0.0145629	8.017e-36	616	FALSE	1
	cg17003395-chr20:16653581:SNP	cg17003395	TSS1500	NM_024704	KIF16B	Island	chr20	16555519	chr20:16653581:SNP	rs56097621	98062	-0.182587	0.0087835	5.63e-96	26516	T	C	0.4072	0.017	TRUE	34	---------------++-------?------?----	43.3	58.1546	0.00441	0.0020273	-0.176962	0.01226	3.155e-47	0.0154789	4.1e-32	616	FALSE	1
	cg17003395-chr20:16506405:SNP	cg17003395	TSS1500	NM_024704	KIF16B	Island	chr20	16555519	chr20:16506405:SNP	rs720593	49114	-0.129459	0.0093427	1.16e-43	27257	G	T	0.2975	0.0241	TRUE	35	++++++++++++++++-+++++++?+++++++++++	23.4	44.3646	0.1099	0.0009435	-0.129015	0.0110669	2.095e-31	0.0121908	2.421e-26	616	FALSE	1
	cg17003395-chr20:16645846:SNP	cg17003395	TSS1500	NM_024704	KIF16B	Island	chr20	16555519	chr20:16645846:SNP	rs8118634	90327	0.384673	0.0145145	9.02e-155	26453	C	T	0.0968	0.0105	TRUE	34	-------?-------+--------?-----------	72.9	121.902	4.034e-12	0.0195416	0.368101	0.0291334	1.354e-36	0.0536164	7.256e-13	616	FALSE	1
	cg17003395-chr20:16647469:SNP	cg17003395	TSS1500	NM_024704	KIF16B	Island	chr20	16555519	chr20:16647469:SNP	rs1885578	91950	0.318698	0.0087067	2.5e-293	27749	G	A	0.3557	0.0191	TRUE	36	------------------------------------	58.7	84.7401	5.218e-06	0.0039291	0.311468	0.014248	6.17e-106	0.0210803	1.226e-51	616	FALSE	1
	cg17003395-chr20:16224796:SNP	cg17003395	TSS1500	NM_024704	KIF16B	Island	chr20	16555519	chr20:16224796:SNP	rs1541066	330723	0.0917477	0.009018	2.594e-24	27750	G	A	0.3307	0.0203	TRUE	36	----------------------------+---+---	29.2	49.4054	0.054	0.0012217	0.0891647	0.0111963	1.668e-15	0.0127296	5.702e-13	616	FALSE	1
	cg17003395-chr20:16519238:SNP	cg17003395	TSS1500	NM_024704	KIF16B	Island	chr20	16555519	chr20:16519238:SNP	rs7267108	36281	0.824785	0.0128181	0	27257	T	G	0.1108	0.0134	TRUE	35	++++++++++++++++++++++++?+++++++++++	67.2	103.778	5.502e-09	0.0119429	0.814999	0.0234555	1.56e-264	0.0391246	1.19e-98	616	FALSE	1
	cg17003395-chr20:16230105:SNP	cg17003395	TSS1500	NM_024704	KIF16B	Island	chr20	16555519	chr20:16230105:SNP	rs75774202	325414	-0.198811	0.0173089	1.551e-30	27750	A	C	0.0673	0.0125	TRUE	36	---------------+---------------+--+-	0	32.7273	0.5783	0	-0.198811	0.0173089	1.551e-30	0.0173089	1.551e-30	616	FALSE	1
	cg17003395-chr20:16491439:SNP	cg17003395	TSS1500	NM_024704	KIF16B	Island	chr20	16555519	chr20:16491439:SNP	rs75850958	64080	-0.130251	0.0093421	3.5e-44	27255	G	A	0.2978	0.0239	TRUE	35	++++++++++++++++-+++++++?+++++++++++	26.3	46.1081	0.08046	0.0011021	-0.129822	0.0113125	1.743e-30	0.012669	8.575e-25	616	FALSE	1
	cg17003395-chr20:16648091:SNP	cg17003395	TSS1500	NM_024704	KIF16B	Island	chr20	16555519	chr20:16648091:SNP	rs5014590	92572	0.317181	0.0091032	5.44e-266	25479	A	G	0.3513	0.0215	TRUE	34	+++++++?+?++++++++++++++++++++++++++	55.6	74.2843	5.12e-05	0.0035768	0.310821	0.0143954	2.15e-103	0.0204916	4.838e-54	616	FALSE	1
	cg17003395-chr20:16528288:SNP	cg17003395	TSS1500	NM_024704	KIF16B	Island	chr20	16555519	chr20:16528288:SNP	rs1997902	27231	0.0982212	0.0089036	2.691e-28	27742	A	G	0.3603	0.0414	TRUE	36	+++++++++++++++++-++++++++++++++++-+	49.2	68.9223	0.0005391	0.0028038	0.0970806	0.0131788	1.753e-13	0.0175331	2.119e-08	616	FALSE	1
	cg17003395-chr20:16524972:SNP	cg17003395	TSS1500	NM_024704	KIF16B	Island	chr20	16555519	chr20:16524972:SNP	rs6044100	30547	0.0981322	0.0089072	3.156e-28	27741	T	C	0.36	0.0415	TRUE	36	++++++++++++++++--++++++++++++++++-+	49.2	68.9158	0.00054	0.0028055	0.0969851	0.013184	1.891e-13	0.0175384	2.203e-08	616	FALSE	1
	cg17003395-chr20:16662559:SNP	cg17003395	TSS1500	NM_024704	KIF16B	Island	chr20	16555519	chr20:16662559:SNP	rs78562351	107040	0.653628	0.0289107	3.58e-113	11088	T	C	0.0631	0.0192	TRUE	14	?++???+???++?+??++????+??+?+?+?+???+	63.6	35.7608	0.0006462	0.0214304	0.629368	0.0516911	4.195e-34	0.0795286	2.056e-16	616	FALSE	1
	cg17003395-chr20:16511863:SNP	cg17003395	TSS1500	NM_024704	KIF16B	Island	chr20	16555519	chr20:16511863:SNP	rs6075065	43656	-0.21716	0.0109952	7.959e-87	27254	G	A	0.1863	0.0138	TRUE	35	+++++++++++++-++++++++++?+++++++++++	43.9	60.5811	0.00335	0.0033528	-0.219356	0.0154484	9.259e-46	0.0195912	1.491e-28	616	FALSE	1
	cg17003395-chr20:16574626:SNP	cg17003395	TSS1500	NM_024704	KIF16B	Island	chr20	16555519	chr20:16574626:SNP	rs4814514	19107	0.446056	0.0085376	0	27236	A	G	0.3682	0.0224	TRUE	35	++++++++++++++++++++++++?+++++++++++	62.3	90.1948	5.535e-07	0.0042728	0.443253	0.0146395	2.24e-201	0.0226485	2.393e-86	616	FALSE	1
	cg17003395-chr20:16476352:SNP	cg17003395	TSS1500	NM_024704	KIF16B	Island	chr20	16555519	chr20:16476352:SNP	rs6135764	79167	-0.134598	0.0094318	3.338e-46	27257	G	A	0.2864	0.0226	TRUE	35	+++++++++++++++--+++++++?++++++-++++	28.8	47.7455	0.0591	0.001275	-0.134394	0.0116421	7.936e-31	0.0132449	2.924e-24	616	FALSE	1
	cg17003395-chr20:16475724:SNP	cg17003395	TSS1500	NM_024704	KIF16B	Island	chr20	16555519	chr20:16475724:SNP	rs6044031	79795	-0.134755	0.0094314	2.602e-46	27257	C	T	0.2865	0.0226	TRUE	35	+++++++++++++++--+++++++?++++++-++++	28.3	47.4041	0.06311	0.0012432	-0.134499	0.0115955	4.156e-31	0.0131496	1.21e-24	616	FALSE	1
	cg17003395-chr20:16561203:SNP	cg17003395	TSS1500	NM_024704	KIF16B	Island	chr20	16555519	chr20:16561203:SNP	rs997972	5684	0.957856	0.0111295	0	27257	G	A	0.1386	0.0146	TRUE	35	------------------------?-----------	81.9	187.43	4.06e-23	0.0198457	0.936415	0.0272175	2.13e-259	0.0613528	6.008e-55	616	FALSE	1
	cg17003395-chr20:16412764:SNP	cg17003395	TSS1500	NM_024704	KIF16B	Island	chr20	16555519	chr20:16412764:SNP	rs8120353	142755	-0.146195	0.0112185	8.095e-39	27257	T	C	0.1779	0.0184	TRUE	35	----+----------+--------?+----------	23.2	44.2787	0.1116	0.0013499	-0.143454	0.0132941	3.806e-27	0.01461	1.428e-23	616	FALSE	1
	cg17003395-chr20:16506298:SNP	cg17003395	TSS1500	NM_024704	KIF16B	Island	chr20	16555519	chr20:16506298:SNP	rs6135784	49221	-0.130067	0.0093435	4.75e-44	27247	G	A	0.2976	0.0241	TRUE	35	++++++++++++++++-+++++++?+++++++++++	23.9	44.6929	0.1038	0.0009735	-0.129532	0.0111139	2.167e-31	0.012282	3.315e-26	616	FALSE	1
	cg17003395-chr20:16457833:SNP	cg17003395	TSS1500	NM_024704	KIF16B	Island	chr20	16555519	chr20:16457833:SNP	rs67928141	97686	0.267299	0.0119447	6.43e-111	17259	T	G	0.272	0.0186	TRUE	22	?++??++???++?-+?++++??++++?+?++??+++	59.2	51.4508	0.0002284	0.0046729	0.270206	0.0199846	1.18e-41	0.0292649	6.615e-20	616	FALSE	1
	cg17003395-chr20:16624533:SNP	cg17003395	TSS1500	NM_024704	KIF16B	Island	chr20	16555519	chr20:16624533:SNP	rs6111218	69014	0.518145	0.012692	0	27749	G	A	0.121	0.0142	TRUE	36	------------------------------------	60.8	89.3693	1.204e-06	0.0091174	0.509556	0.0212937	1.5e-126	0.0324078	1.543e-57	616	FALSE	1
	cg17003395-chr20:16529656:INDEL	cg17003395	TSS1500	NM_024704	KIF16B	Island	chr20	16555519	chr20:16529656:INDEL	chr20.16529656	25863	-0.218165	0.0109533	2.855e-88	16761	I	D	0.4333	0.0185	TRUE	21	?++??++???++?++?-+++??++?+?+?++??+++	63.2	54.3269	5.173e-05	0.0044491	-0.212681	0.0193501	4.212e-28	0.0297528	2.258e-13	616	FALSE	1
	cg17003395-chr20:16452607:SNP	cg17003395	TSS1500	NM_024704	KIF16B	Island	chr20	16555519	chr20:16452607:SNP	rs17740473	102912	-0.156984	0.0113978	3.698e-43	27226	G	A	0.1695	0.0177	TRUE	35	++++-++++++++++-++++++++?-++++++++++	12.1	38.6634	0.2671	0.0006323	-0.155706	0.0124436	6.345e-36	0.0129611	9.137e-34	616	FALSE	1
	cg17003395-chr20:16588574:SNP	cg17003395	TSS1500	NM_024704	KIF16B	Island	chr20	16555519	chr20:16588574:SNP	rs17681978	33055	-0.331486	0.0123438	7.47e-159	27135	A	T	0.1397	0.0238	TRUE	35	--------------------------?-------+-	33.3	50.9574	0.03096	0.0026965	-0.331995	0.0158532	2.23e-97	0.0185002	8.542e-72	616	FALSE	1
	cg17003395-chr20:16552181:INDEL	cg17003395	TSS1500	NM_024704	KIF16B	Island	chr20	16555519	chr20:16552181:INDEL	chr20.16552181	3338	0.971477	0.0118318	0	24273	D	I	0.1363	0.0156	TRUE	32	+++++++?+?++++++++++++++?++++++?++++	82.8	180.174	5.869e-23	0.0219286	0.948478	0.0297706	9.72e-223	0.0687672	2.588e-45	616	FALSE	1
	cg17003395-chr20:16620031:INDEL	cg17003395	TSS1500	NM_024704	KIF16B	Island	chr20	16555519	chr20:16620031:INDEL	chr20.16620031	64512	0.158176	0.0093849	9.754e-64	24275	I	D	0.3763	0.0134	TRUE	32	-------?-?--------------?------?--+-	45	56.3627	0.003534	0.0023409	0.158374	0.013334	1.55e-32	0.0170631	1.861e-20	616	FALSE	1
	cg17003395-chr20:16576128:SNP	cg17003395	TSS1500	NM_024704	KIF16B	Island	chr20	16555519	chr20:16576128:SNP	rs2328047	20609	0.851353	0.0192309	0	27241	A	C	0.055	0.0172	TRUE	35	++++++++++++++++++++++++?+++++++++++	64.7	96.3368	7.137e-08	0.0241192	0.834563	0.0342926	8.05e-131	0.0544895	4.984e-55	616	FALSE	1
	cg17003395-chr20:16496415:SNP	cg17003395	TSS1500	NM_024704	KIF16B	Island	chr20	16555519	chr20:16496415:SNP	rs6131837	59104	-0.130368	0.0093436	3.034e-44	27255	C	T	0.2976	0.0239	TRUE	35	++++-+++++++++++-+++++++?+++++++++++	26.9	46.5261	0.07448	0.0011405	-0.129902	0.0113718	3.206e-30	0.012786	2.063e-24	616	FALSE	1
	cg17003395-chr20:16322609:SNP	cg17003395	TSS1500	NM_024704	KIF16B	Island	chr20	16555519	chr20:16322609:SNP	rs34271129	232910	0.458006	0.0226472	6.08e-91	27252	C	T	0.0372	0.0109	TRUE	35	----------------------------?-------	43.5	60.2041	0.003681	0.0140509	0.469409	0.032089	1.852e-48	0.0401017	3.28e-30	616	FALSE	1
	cg17003395-chr20:16648312:INDEL	cg17003395	TSS1500	NM_024704	KIF16B	Island	chr20	16555519	chr20:16648312:INDEL	chr20.16648312	92793	0.320342	0.0111035	5e-183	16769	D	I	0.3608	0.0235	TRUE	21	?++??++???++?++?++++??++?+?+?++??+++	60.3	50.3718	0.0001959	0.0040412	0.311732	0.0188564	2.161e-61	0.0279653	2.22e-30	616	FALSE	1
	cg17003395-chr20:16457021:SNP	cg17003395	TSS1500	NM_024704	KIF16B	Island	chr20	16555519	chr20:16457021:SNP	rs6034490	98498	0.25732	0.0094362	9.77e-164	27747	A	G	0.268	0.0172	TRUE	36	+++++++++++++-++++++++++++++++++++++	50.5	70.7619	0.0003253	0.0033179	0.258907	0.0141217	4.428e-75	0.0190779	1.842e-41	616	FALSE	1
	cg17003395-chr20:16650695:SNP	cg17003395	TSS1500	NM_024704	KIF16B	Island	chr20	16555519	chr20:16650695:SNP	rs6044208	95176	-0.217106	0.0116456	1.446e-77	27225	A	G	0.1623	0.011	TRUE	35	------------------------?-----------	48.9	66.4953	0.0007147	0.0045932	-0.216931	0.0171268	9.107e-37	0.0227758	1.538e-21	616	FALSE	1
	cg17003395-chr20:16653862:SNP	cg17003395	TSS1500	NM_024704	KIF16B	Island	chr20	16555519	chr20:16653862:SNP	rs4481061	98343	0.186057	0.0084266	4.94e-108	27740	G	A	0.5047	0.0253	TRUE	36	---------------++-------------------	40.9	59.2214	0.006439	0.0017917	0.182191	0.0114916	1.312e-56	0.0142581	6.421e-39	616	FALSE	1
	cg17003395-chr20:16536324:SNP	cg17003395	TSS1500	NM_024704	KIF16B	Island	chr20	16555519	chr20:16536324:SNP	rs6044111	19195	-0.321885	0.0107792	6.22e-196	27749	C	T	0.1852	0.0287	TRUE	36	++++++++++++++++++++++++++++++++++++	35.1	53.8932	0.02157	0.0022846	-0.322876	0.0139712	3.66e-118	0.0165979	8.834e-84	616	FALSE	1
	cg17003395-chr20:16378906:SNP	cg17003395	TSS1500	NM_024704	KIF16B	Island	chr20	16555519	chr20:16378906:SNP	rs35596738	176613	0.643138	0.0444149	1.616e-47	16370	C	T	0.0163	0.003	TRUE	22	----?-?------??----??-???---???---??	31.7	30.7288	0.07829	0.0203433	0.650839	0.0553041	5.681e-32	0.0649913	4.343e-23	616	FALSE	1
	cg17003395-chr20:16541214:SNP	cg17003395	TSS1500	NM_024704	KIF16B	Island	chr20	16555519	chr20:16541214:SNP	rs13038650	14305	0.8634	0.0118751	0	26487	A	G	0.1302	0.0152	TRUE	34	+++++++?++++++++++++++++?+++++++++++	76.2	138.943	5.876e-15	0.0156163	0.846945	0.0255123	1.17e-241	0.0499991	8.152e-67	616	FALSE	1
	cg17003395-chr20:16365084:SNP	cg17003395	TSS1500	NM_024704	KIF16B	Island	chr20	16555519	chr20:16365084:SNP	rs73095021	190435	0.528254	0.0228972	9.13e-118	26387	C	T	0.0371	0.0087	TRUE	34	------?---------------------?-------	54.8	72.9458	7.631e-05	0.0219121	0.527549	0.0363173	8.279e-48	0.0506139	1.681e-25	616	FALSE	1
	cg17003395-chr20:16578186:SNP	cg17003395	TSS1500	NM_024704	KIF16B	Island	chr20	16555519	chr20:16578186:SNP	rs6080314	22667	-0.336886	0.0124752	1.31e-160	26638	C	A	0.1394	0.0237	TRUE	34	++++++++++++++++++++++++?+?+++++++-+	34.8	50.5799	0.0258	0.0028587	-0.33771	0.0162217	2.95e-96	0.0191211	1.775e-69	616	FALSE	1
	cg17003395-chr20:16617783:SNP	cg17003395	TSS1500	NM_024704	KIF16B	Island	chr20	16555519	chr20:16617783:SNP	rs6111212	62264	0.520976	0.0126951	0	27729	T	C	0.1211	0.014	TRUE	36	++++++++++++++++++++++++++++++++++++	61.8	91.6871	5.69e-07	0.0095112	0.511904	0.0215697	1.66e-124	0.0332566	2.61e-55	616	FALSE	1
	cg17003395-chr20:16497266:SNP	cg17003395	TSS1500	NM_024704	KIF16B	Island	chr20	16555519	chr20:16497266:SNP	rs76658386	58253	-0.171789	0.0110287	1.05e-54	27734	A	G	0.181	0.0205	TRUE	36	----------------+-------------------	11	39.3124	0.2828	0.0005462	-0.171283	0.0119299	9.565e-47	0.0123875	9.91e-44	616	FALSE	1
	cg17003395-chr20:16650669:SNP	cg17003395	TSS1500	NM_024704	KIF16B	Island	chr20	16555519	chr20:16650669:SNP	rs6034569	95150	0.165758	0.0099218	1.174e-62	24272	A	G	0.2943	0.0144	TRUE	32	+++++++?+?+++-++++++++++?++++++?++++	39.3	51.0295	0.01318	0.0020682	0.161817	0.0134066	1.524e-33	0.0163323	3.345e-24	616	FALSE	1
	cg17003395-chr20:16232488:SNP	cg17003395	TSS1500	NM_024704	KIF16B	Island	chr20	16555519	chr20:16232488:SNP	rs2749747	323031	0.102627	0.0089702	2.609e-30	27750	T	C	0.3388	0.0223	TRUE	36	++++++++++++--+--+++++++++++-+++++++	33.8	52.8562	0.0269	0.0014972	0.0999417	0.0115288	4.363e-18	0.0135465	3.566e-14	616	FALSE	1
	cg17003395-chr20:16554225:SNP	cg17003395	TSS1500	NM_024704	KIF16B	Island	chr20	16555519	chr20:16554225:SNP	rs56063556	1294	-0.297667	0.0163763	7.903e-74	26643	G	A	0.0785	0.0148	TRUE	34	++++++++++++++++++++++++?+?+++++++-+	0	18.9339	0.9762	0	-0.297667	0.0163763	7.903e-74	0.0163763	7.903e-74	616	FALSE	1
	cg17003395-chr20:16532541:SNP	cg17003395	TSS1500	NM_024704	KIF16B	Island	chr20	16555519	chr20:16532541:SNP	rs6111174	22978	0.0983627	0.0089005	2.158e-28	27742	T	C	0.3606	0.0413	TRUE	36	+++++++++++++++++-++++++++++++++++-+	49.5	69.3208	0.0004836	0.0028347	0.0972847	0.0132136	1.805e-13	0.0176282	2.407e-08	616	FALSE	1
	cg17003395-chr20:16434162:SNP	cg17003395	TSS1500	NM_024704	KIF16B	Island	chr20	16555519	chr20:16434162:SNP	rs34937054	121357	0.608433	0.023327	5.72e-150	26771	A	G	0.0357	0.0088	TRUE	34	++++++++++++++++++++++++?+++?+++++++	58.7	79.8179	9.392e-06	0.0266485	0.611191	0.0387238	4.053e-56	0.0564216	4.11e-27	616	FALSE	1
	cg17003395-chr20:16412727:SNP	cg17003395	TSS1500	NM_024704	KIF16B	Island	chr20	16555519	chr20:16412727:SNP	rs6111116	142792	-0.145327	0.011214	2.077e-38	27257	G	A	0.1782	0.0184	TRUE	35	++++-++++++++++-++++++++?-++++++++++	23.3	44.3335	0.1105	0.001356	-0.142579	0.0132989	8.102e-27	0.0146222	2.822e-23	616	FALSE	1
	cg17003395-chr20:16408802:SNP	cg17003395	TSS1500	NM_024704	KIF16B	Island	chr20	16555519	chr20:16408802:SNP	rs111737911	146717	0.580617	0.0183389	5.44e-220	27256	A	C	0.0588	0.0125	TRUE	35	++++++++++++++++++++++++?+++++++++++	58.5	81.9514	7.753e-06	0.016842	0.560874	0.0300169	6.527e-78	0.0442028	2.067e-39	616	FALSE	1
	cg17003395-chr20:16560990:SNP	cg17003395	TSS1500	NM_024704	KIF16B	Island	chr20	16555519	chr20:16560990:SNP	rs2143989	5471	-0.373966	0.0095382	0	27257	T	C	0.2607	0.0234	TRUE	35	------------------------?-----------	70.7	115.948	7.077e-11	0.007781	-0.370762	0.0185004	2.43e-89	0.0325275	1.367e-30	616	FALSE	1
	cg17003395-chr20:16646990:SNP	cg17003395	TSS1500	NM_024704	KIF16B	Island	chr20	16555519	chr20:16646990:SNP	rs11906823	91471	0.676361	0.0178917	1.0099999999981e-312	27231	C	T	0.0628	0.0188	TRUE	35	----------------+-------?-----------	57.5	80.0553	1.395e-05	0.0153956	0.658069	0.0289748	3.43e-114	0.0421272	5.257e-58	616	FALSE	1
	cg17003395-chr20:16528914:SNP	cg17003395	TSS1500	NM_024704	KIF16B	Island	chr20	16555519	chr20:16528914:SNP	rs6075069	26605	-0.32401	0.0107969	7.34e-198	27746	T	C	0.1846	0.029	TRUE	36	------------------------------------	35	53.8208	0.02191	0.0022835	-0.325039	0.0139905	2.12e-119	0.0166028	8.112e-85	616	FALSE	1
	cg17003395-chr20:16472340:SNP	cg17003395	TSS1500	NM_024704	KIF16B	Island	chr20	16555519	chr20:16472340:SNP	rs6044023	83179	-0.133925	0.0094337	9.652e-46	27257	T	C	0.2864	0.0226	TRUE	35	---------------++-------?------+----	29.9	48.5236	0.05078	0.0013477	-0.133587	0.011749	5.896e-30	0.0134635	2.593e-23	616	FALSE	1
	cg17003395-chr20:16633138:SNP	cg17003395	TSS1500	NM_024704	KIF16B	Island	chr20	16555519	chr20:16633138:SNP	rs6135825	77619	0.518875	0.0132723	0	27229	A	T	0.1107	0.0114	TRUE	35	++++++++++++++++++++++++?+++++++++++	64.1	94.5888	1.287e-07	0.0111261	0.513096	0.0232514	6.52e-108	0.0369238	7.428e-45	616	FALSE	1
	cg17003395-chr20:16243562:SNP	cg17003395	TSS1500	NM_024704	KIF16B	Island	chr20	16555519	chr20:16243562:SNP	rs13045699	311957	0.616077	0.0527732	1.73e-31	11801	A	G	0.0159	0.003	TRUE	17	?+++???++++++-??+++??????++????++???	37.6	25.6323	0.05943	0.0289224	0.611291	0.0690073	8.12e-19	0.0845439	3.168e-13	616	FALSE	1
	cg17003395-chr20:16510024:SNP	cg17003395	TSS1500	NM_024704	KIF16B	Island	chr20	16555519	chr20:16510024:SNP	rs6080286	45495	-0.219714	0.0109753	3.77e-89	24997	C	T	0.2054	0.0305	TRUE	33	+++++++?+?++++++++++++++?+++++++++++	33.8	48.3395	0.032	0.0020578	-0.220161	0.0141087	6.771e-55	0.0165795	4.383e-40	616	FALSE	1
	cg17003395-chr20:16637414:SNP	cg17003395	TSS1500	NM_024704	KIF16B	Island	chr20	16555519	chr20:16637414:SNP	rs7274937	81895	-0.523083	0.0246208	3.62e-100	7504	T	C	0.8773	0.0128	TRUE	11	-??--???-???-??-????--????-?-???-???	0	9.9688	0.4432	0	-0.523083	0.0246208	3.62e-100	0.0246208	3.62e-100	616	FALSE	1
	cg17003395-chr20:16497257:SNP	cg17003395	TSS1500	NM_024704	KIF16B	Island	chr20	16555519	chr20:16497257:SNP	rs6044049	58262	-0.130075	0.0093426	4.609e-44	27250	C	A	0.2979	0.0239	TRUE	35	++++-+++++++++++-+++++++?+++++++++++	25.8	45.834	0.0846	0.0010772	-0.129595	0.0112749	1.412e-30	0.0125944	5.265e-25	616	FALSE	1
	cg17003395-chr20:16320185:SNP	cg17003395	TSS1500	NM_024704	KIF16B	Island	chr20	16555519	chr20:16320185:SNP	rs67199324	235334	0.453853	0.0225042	1.89e-90	27250	A	G	0.0376	0.0108	TRUE	35	++++++++++++++++++++++++++++?+++++++	43	59.6478	0.004226	0.0135743	0.46336	0.0316931	2.088e-48	0.0394801	1.386e-30	616	FALSE	1
	cg17003395-chr20:16590042:SNP	cg17003395	TSS1500	NM_024704	KIF16B	Island	chr20	16555519	chr20:16590042:SNP	rs6044163	34523	-0.358519	0.0103453	3.73e-263	27731	G	C	0.21	0.0216	TRUE	36	++++++++++++++++++++++++++++++++++++	59.5	86.3635	3.136e-06	0.0057263	-0.356751	0.017111	1.55e-96	0.0255273	8.324e-45	616	FALSE	1
	cg17003395-chr20:16433159:SNP	cg17003395	TSS1500	NM_024704	KIF16B	Island	chr20	16555519	chr20:16433159:SNP	rs113173727	122360	0.65491	0.0201341	4.36e-232	27746	T	C	0.0506	0.0168	TRUE	36	++++++++++++++++++++++++++++++++++++	48	67.3484	0.0008238	0.0137353	0.639905	0.0298178	3.65e-102	0.0387427	4.198e-64	616	FALSE	1
	cg17003395-chr20:16475112:SNP	cg17003395	TSS1500	NM_024704	KIF16B	Island	chr20	16555519	chr20:16475112:SNP	rs6044027	80407	-0.134118	0.009432	6.946e-46	27257	A	G	0.2864	0.0225	TRUE	35	---------------++-------?------+----	28.2	47.342	0.06386	0.0012376	-0.133752	0.0115873	8.006e-31	0.0131333	1.751e-24	616	FALSE	1
	cg17003395-chr20:16375700:SNP	cg17003395	TSS1500	NM_024704	KIF16B	Island	chr20	16555519	chr20:16375700:SNP	rs77917086	179819	-0.154766	0.0117576	1.431e-39	27008	A	G	0.1597	0.0204	TRUE	35	----+----------+---------+-----?--+-	16.8	40.8664	0.1943	0.000991	-0.152075	0.013298	2.766e-30	0.0141321	6.543e-28	616	FALSE	1
	cg17003395-chr20:16497218:SNP	cg17003395	TSS1500	NM_024704	KIF16B	Island	chr20	16555519	chr20:16497218:SNP	rs6044048	58301	-0.130214	0.0093431	3.774e-44	27255	C	T	0.2978	0.024	TRUE	35	++++++++++++++++-+++++++?+++++++++++	26	45.976	0.08244	0.0010903	-0.129793	0.0112951	1.462e-30	0.012634	6.576e-25	616	FALSE	1
	cg17003395-chr20:16647678:SNP	cg17003395	TSS1500	NM_024704	KIF16B	Island	chr20	16555519	chr20:16647678:SNP	rs6080361	92159	-0.148465	0.0104822	1.54e-45	24758	A	G	0.2426	0.0136	TRUE	33	-------?-?---+-----------------?----	35	49.2419	0.02634	0.0019819	-0.148157	0.0136323	1.635e-27	0.0161301	3.442e-20	616	FALSE	1
	cg17003395-chr20:16386548:SNP	cg17003395	TSS1500	NM_024704	KIF16B	Island	chr20	16555519	chr20:16386548:SNP	rs2273424	168971	0.555629	0.0183955	2.07e-200	27252	C	T	0.0598	0.0153	TRUE	35	------------------------?-----------	58.7	82.29	6.975e-06	0.0170688	0.539524	0.0301823	1.831e-71	0.0445226	9.636e-36	616	FALSE	1
	cg17003395-chr20:16451430:SNP	cg17003395	TSS1500	NM_024704	KIF16B	Island	chr20	16555519	chr20:16451430:SNP	rs6043978	104089	0.126153	0.0102378	6.872e-35	27745	T	A	0.2167	0.0166	TRUE	36	-------------+---+----------------+-	44.2	62.7031	0.002746	0.0030271	0.128642	0.014425	4.748e-19	0.0183411	6.064e-12	616	FALSE	1
	cg17003395-chr20:16372815:SNP	cg17003395	TSS1500	NM_024704	KIF16B	Island	chr20	16555519	chr20:16372815:SNP	rs8124834	182704	0.526816	0.0224884	2.31e-121	26771	A	G	0.0378	0.0087	TRUE	34	++++++++++++++++++++++++?+++?+++++++	54.5	72.5176	8.661e-05	0.0208841	0.524687	0.0354342	1.313e-49	0.0494183	1.56e-26	616	FALSE	1
	cg17003395-chr20:16504525:SNP	cg17003395	TSS1500	NM_024704	KIF16B	Island	chr20	16555519	chr20:16504525:SNP	rs116147523	50994	-0.194534	0.0153486	8.196e-37	27254	T	C	0.0851	0.008	TRUE	35	----------------++------?---------++	29.8	48.46	0.05142	0.0035533	-0.192552	0.0191115	7.111e-24	0.0218762	5.975e-19	616	FALSE	1
	cg17003395-chr20:16300477:SNP	cg17003395	TSS1500	NM_024704	KIF16B	Island	chr20	16555519	chr20:16300477:SNP	rs13040454	255042	0.451095	0.022732	1.239e-87	26759	A	G	0.0374	0.0106	TRUE	34	++++++++++++++++++++++++?+++?+++++++	42.3	57.164	0.005633	0.0130587	0.460049	0.03174	1.317e-47	0.0393772	2.201e-30	616	FALSE	1
	cg17003395-chr20:16412022:SNP	cg17003395	TSS1500	NM_024704	KIF16B	Island	chr20	16555519	chr20:16412022:SNP	rs62198128	143497	0.57897	0.0183439	1.23e-218	27252	C	T	0.0587	0.0124	TRUE	35	------------------------?-----------	60.5	86.0509	2.122e-06	0.0182928	0.558418	0.0307642	1.248e-73	0.0464267	1.08e-35	616	FALSE	1
	cg17003395-chr20:16418729:SNP	cg17003395	TSS1500	NM_024704	KIF16B	Island	chr20	16555519	chr20:16418729:SNP	rs8125188	136790	-0.144946	0.0112599	6.404e-38	27252	A	T	0.1766	0.0184	TRUE	35	----+----------+--------?+----------	24.7	45.1513	0.09569	0.0014754	-0.14206	0.0134979	6.656e-26	0.0149529	3.212e-22	616	FALSE	1
	cg17003395-chr20:16293571:SNP	cg17003395	TSS1500	NM_024704	KIF16B	Island	chr20	16555519	chr20:16293571:SNP	rs35583105	261948	0.446798	0.0229427	1.806e-84	26771	T	C	0.0367	0.0111	TRUE	34	++++++++++++++++++++++++?+++?+++++++	42.6	57.504	0.005181	0.0134928	0.456841	0.0321726	9.201e-46	0.0399787	5.351e-29	616	FALSE	1
	cg17003395-chr20:16348291:SNP	cg17003395	TSS1500	NM_024704	KIF16B	Island	chr20	16555519	chr20:16348291:SNP	rs41306786	207228	0.492789	0.0236768	3.29e-96	27256	G	T	0.0339	0.0088	TRUE	35	----------------------------?-------	42.6	59.1936	0.004726	0.0147465	0.49996	0.0331405	2e-51	0.0412211	6.128e-33	616	FALSE	1
	cg17003395-chr20:16617625:SNP	cg17003395	TSS1500	NM_024704	KIF16B	Island	chr20	16555519	chr20:16617625:SNP	rs4813235	62106	0.155783	0.0089524	8.071e-68	26462	T	G	0.3844	0.0137	TRUE	34	+++++++?++++++++++++++++?+++++++++-+	46.2	61.3051	0.001975	0.0023689	0.156669	0.0128384	2.992e-34	0.0166312	7.466e-21	616	FALSE	1
	cg17003395-chr20:16457351:SNP	cg17003395	TSS1500	NM_024704	KIF16B	Island	chr20	16555519	chr20:16457351:SNP	rs6105611	98168	0.258776	0.009444	2.67e-165	27732	T	C	0.2679	0.0173	TRUE	36	+++++++++++++-++++++++++++++++++++++	50.8	71.1144	0.0002949	0.0033561	0.260391	0.0141661	1.854e-75	0.0191888	1.896e-41	616	FALSE	1
	cg17003395-chr20:16188170:SNP	cg17003395	TSS1500	NM_024704	KIF16B	Island	chr20	16555519	chr20:16188170:SNP	rs11698060	367349	0.094023	0.0116374	6.508e-16	26446	A	G	0.1695	0.0155	TRUE	34	+++++-+?++++++-+-+++++++?++-++++++++	34.8	50.6281	0.02553	0.0024902	0.0922859	0.0150471	8.616e-10	0.0178539	1.392e-07	616	FALSE	1
	cg17003395-chr20:16511240:SNP	cg17003395	TSS1500	NM_024704	KIF16B	Island	chr20	16555519	chr20:16511240:SNP	rs73101048	44279	-0.218737	0.0106391	6.3e-94	26491	T	C	0.207	0.0303	TRUE	34	-------?----------------?-----------	33.7	49.7843	0.03059	0.0019831	-0.219623	0.0136678	4.232e-58	0.0160503	2.721e-42	616	FALSE	1
	cg17003395-chr20:16366488:SNP	cg17003395	TSS1500	NM_024704	KIF16B	Island	chr20	16555519	chr20:16366488:SNP	rs34419300	189031	0.529371	0.0229121	4.18e-118	26388	G	A	0.037	0.0088	TRUE	34	------?---------------------?-------	54.3	72.2507	9.37e-05	0.0215604	0.529204	0.0361779	1.866e-48	0.050164	4.931e-26	616	FALSE	1
	cg17003395-chr20:16412387:SNP	cg17003395	TSS1500	NM_024704	KIF16B	Island	chr20	16555519	chr20:16412387:SNP	rs66702572	143132	0.598459	0.023338	5.05e-145	26769	C	T	0.0355	0.0083	TRUE	34	------------------------?---?-------	58.6	79.7395	9.625e-06	0.0266233	0.598404	0.0386542	4.663e-54	0.0563928	2.611e-26	616	FALSE	1
	cg17003395-chr20:16528893:SNP	cg17003395	TSS1500	NM_024704	KIF16B	Island	chr20	16555519	chr20:16528893:SNP	rs35726665	26626	0.676837	0.0213307	5.88e-221	23582	A	G	0.0484	0.0114	TRUE	30	+++++?+?+++++++++++++++??+?++++++?++	40.3	48.6155	0.01268	0.009336	0.677155	0.0287573	1.34e-122	0.0357587	6.721e-80	616	FALSE	1
	cg17003395-chr20:16225900:SNP	cg17003395	TSS1500	NM_024704	KIF16B	Island	chr20	16555519	chr20:16225900:SNP	rs6034423	329619	0.0957199	0.0090122	2.375e-26	27740	G	C	0.332	0.0201	TRUE	36	----------------------------+---+---	26.1	47.3536	0.07937	0.0010463	0.0933149	0.0109245	1.321e-17	0.0121931	4.149e-15	616	FALSE	1
	cg17003395-chr20:16648428:SNP	cg17003395	TSS1500	NM_024704	KIF16B	Island	chr20	16555519	chr20:16648428:SNP	rs4814528	92909	0.31852	0.0087089	7.38e-293	27744	G	A	0.3557	0.0192	TRUE	36	------------------------------------	57.9	83.1036	8.67e-06	0.0038017	0.311314	0.0141148	8.38e-108	0.0206783	1.548e-53	616	FALSE	1
	cg17003395-chr20:16458707:SNP	cg17003395	TSS1500	NM_024704	KIF16B	Island	chr20	16555519	chr20:16458707:SNP	rs6111157	96812	0.255175	0.0098656	1.65e-147	24997	C	T	0.2739	0.0187	TRUE	33	-------?-?---+----------?-----------	53.6	68.9269	0.0001622	0.0037627	0.256622	0.0152807	2.703e-63	0.0212502	3.22e-33	616	FALSE	1
	cg17003395-chr20:16471488:SNP	cg17003395	TSS1500	NM_024704	KIF16B	Island	chr20	16555519	chr20:16471488:SNP	rs6044022	84031	-0.133439	0.0094333	1.991e-45	27253	T	A	0.2865	0.0226	TRUE	35	+++++++++++++++--+++++++?++++++-++++	29.8	48.4551	0.05147	0.0013413	-0.133016	0.0117395	9.252e-30	0.0134439	3.221e-23	616	FALSE	1
	cg17003395-chr20:16548343:SNP	cg17003395	TSS1500	NM_024704	KIF16B	Island	chr20	16555519	chr20:16548343:SNP	rs6034534	7176	-0.376011	0.0094834	0	27730	A	C	0.257	0.0227	TRUE	36	------------------------------------	69.9	116.204	1.214e-10	0.007612	-0.373692	0.01814	2.72e-94	0.031486	7.133e-33	616	FALSE	1
	cg17003395-chr20:16376202:SNP	cg17003395	TSS1500	NM_024704	KIF16B	Island	chr20	16555519	chr20:16376202:SNP	rs56085833	179317	-0.153873	0.0117277	2.516e-39	27024	C	A	0.1604	0.0205	TRUE	35	++++-++++++++++-+++++++++-+++++?++-+	16.5	40.7272	0.1985	0.0009659	-0.151161	0.013234	3.241e-30	0.0140482	6.412e-28	616	FALSE	1
	cg17003395-chr20:16457853:INDEL	cg17003395	TSS1500	NM_024704	KIF16B	Island	chr20	16555519	chr20:16457853:INDEL	chr20.16457853	97666	0.255616	0.0127314	1.16e-89	15188	D	I	0.2744	0.0197	TRUE	19	?++??+????++?-+?++++??++?+?+??+??+++	62.1	47.4616	0.000181	0.0052101	0.258995	0.0222884	3.256e-31	0.0335695	2.646e-14	616	FALSE	1
	cg17003395-chr20:16360177:SNP	cg17003395	TSS1500	NM_024704	KIF16B	Island	chr20	16555519	chr20:16360177:SNP	rs2236144	195342	0.647947	0.032252	9e-90	26503	T	G	0.0233	0.0104	TRUE	33	+++++++++++++++?++?+++++++++?+++++++	5.4	33.8429	0.3786	0.0020047	0.648278	0.0335505	3.477e-83	0.0341095	1.836e-80	616	FALSE	1
	cg17003395-chr20:16653708:INDEL	cg17003395	TSS1500	NM_024704	KIF16B	Island	chr20	16555519	chr20:16653708:INDEL	chr20.16653708	98189	0.199906	0.0186926	1.081e-26	8368	D	I	0.2196	0.0156	TRUE	12	+??++?+?+???+??+????++????+?+???+???	12.8	12.6218	0.3188	0.0006332	0.198807	0.0203318	1.398e-22	0.0214486	1.161e-20	616	FALSE	1
	cg17003395-chr20:16556905:SNP	cg17003395	TSS1500	NM_024704	KIF16B	Island	chr20	16555519	chr20:16556905:SNP	rs6034537	1386	-0.497115	0.0084026	0	25672	C	G	0.4205	0.0354	TRUE	33	------?-----------------?----?------	81.7	175.277	1.105e-21	0.0105915	-0.494191	0.0205558	1.03e-127	0.0460243	3.4e-27	616	FALSE	1
	cg17003395-chr20:16537803:INDEL	cg17003395	TSS1500	NM_024704	KIF16B	Island	chr20	16555519	chr20:16537803:INDEL	chr20.16537803	17716	-0.146165	0.0139592	1.176e-25	10361	I	D	0.4612	0.0301	TRUE	12	??????+????+?++??+????++?+?+??+???++	36.8	17.3964	0.09668	0.0014467	-0.142729	0.0190672	7.125e-14	0.0220765	3.572e-11	616	FALSE	1
	cg17003395-chr20:16537615:SNP	cg17003395	TSS1500	NM_024704	KIF16B	Island	chr20	16555519	chr20:16537615:SNP	rs12479533	17904	-0.335031	0.0102621	8.68e-234	27740	C	T	0.2083	0.0307	TRUE	36	++++++++++++++++++++++++++++++++++++	43.7	62.1251	0.003174	0.0029744	-0.336813	0.0143432	6.18e-122	0.0182152	1.496e-75	616	FALSE	1
	cg17003395-chr20:16659289:SNP	cg17003395	TSS1500	NM_024704	KIF16B	Island	chr20	16555519	chr20:16659289:SNP	rs2876434	103770	0.225826	0.0104423	1.02e-103	27731	T	C	0.2076	0.0175	TRUE	36	+++++++++++++-++++++++++++++++++++++	49.8	69.7365	0.0004316	0.0039473	0.222456	0.0155126	1.224e-46	0.0208059	1.911e-27	616	FALSE	1
	cg17003395-chr20:16602649:SNP	cg17003395	TSS1500	NM_024704	KIF16B	Island	chr20	16555519	chr20:16602649:SNP	rs6044175	47130	0.112626	0.0087051	2.748e-38	26457	T	C	0.4577	0.0283	TRUE	34	++++-++?++++++-+++++++++?++-++++++++	63.2	89.6844	3.876e-07	0.0044901	0.107318	0.0151401	1.357e-12	0.023658	1.93e-06	616	FALSE	1
	cg17003395-chr20:16302999:SNP	cg17003395	TSS1500	NM_024704	KIF16B	Island	chr20	16555519	chr20:16302999:SNP	rs13042286	252520	0.450586	0.0227228	1.65e-87	26759	A	C	0.0375	0.0107	TRUE	34	++++++++++++++++++++++++?+++?+++++++	42.4	57.2896	0.005462	0.013116	0.459632	0.0317654	1.886e-47	0.0394478	3.235e-30	616	FALSE	1
	cg17003395-chr20:16286052:SNP	cg17003395	TSS1500	NM_024704	KIF16B	Island	chr20	16555519	chr20:16286052:SNP	rs78224724	269467	-0.230978	0.0205977	3.489e-29	26429	A	C	0.0489	0.0115	TRUE	34	-------?---+---+--------?------+--+-	0	31.7783	0.5278	0	-0.230978	0.0205977	3.489e-29	0.0205977	3.489e-29	616	FALSE	1
	cg17003395-chr20:16472870:SNP	cg17003395	TSS1500	NM_024704	KIF16B	Island	chr20	16555519	chr20:16472870:SNP	rs6034503	82649	-0.133881	0.0094329	1.013e-45	27257	T	C	0.2864	0.0226	TRUE	35	---------------++-------?------+----	29.7	48.3709	0.05233	0.0013333	-0.133524	0.0117277	4.942e-30	0.0134199	1.936e-23	616	FALSE	1
	cg17003395-chr20:16622024:SNP	cg17003395	TSS1500	NM_024704	KIF16B	Island	chr20	16555519	chr20:16622024:SNP	rs4814521	66505	0.192678	0.009301	2.49e-95	27729	T	C	0.2975	0.0193	TRUE	36	+++++++++++++++++++++++++-++++++++-+	50.6	70.8632	0.0003162	0.0032298	0.193565	0.0138863	3.657e-44	0.0188313	1.429e-24	616	FALSE	1
	cg17003395-chr20:16581319:SNP	cg17003395	TSS1500	NM_024704	KIF16B	Island	chr20	16555519	chr20:16581319:SNP	rs7272341	25800	0.489735	0.0085356	0	27745	C	T	0.3409	0.0243	TRUE	36	------------------------------------	66.1	103.16	1.214e-08	0.0051743	0.485552	0.0154049	4.72e-218	0.025158	2.119e-84	616	FALSE	1
	cg17003395-chr20:16475579:SNP	cg17003395	TSS1500	NM_024704	KIF16B	Island	chr20	16555519	chr20:16475579:SNP	rs6044029	79940	-0.134681	0.0094313	2.911e-46	27257	C	T	0.2865	0.0226	TRUE	35	+++++++++++++++--+++++++?++++++-++++	27.9	47.1442	0.06631	0.0012191	-0.134378	0.0115595	3.082e-31	0.0130774	7.142e-25	616	FALSE	1
	cg17003395-chr20:16298486:SNP	cg17003395	TSS1500	NM_024704	KIF16B	Island	chr20	16555519	chr20:16298486:SNP	rs34822784	257033	0.445731	0.0229341	3.881e-84	26769	A	G	0.0368	0.0111	TRUE	34	++++++++++++++++++++++++?+++?+++++++	42.8	57.6933	0.004945	0.0135861	0.45494	0.0322081	2.664e-45	0.0400952	1.039e-28	616	FALSE	1
	cg17003395-chr20:16661366:SNP	cg17003395	TSS1500	NM_024704	KIF16B	Island	chr20	16555519	chr20:16661366:SNP	rs6111245	105847	-0.182222	0.0091554	3.815e-88	24388	G	A	0.3995	0.0176	TRUE	32	+++++++?+?+++++--+++++++?+?+++++++++	36.6	48.8782	0.02164	0.001571	-0.179118	0.0120685	7.871e-50	0.0144354	1.572e-36	616	FALSE	1
	cg17003395-chr20:16629440:SNP	cg17003395	TSS1500	NM_024704	KIF16B	Island	chr20	16555519	chr20:16629440:SNP	rs6111222	73921	0.232117	0.0095268	4.05e-131	27750	A	G	0.2633	0.0201	TRUE	36	++++++++++++++++++++++++++++++++++++	49.8	69.7685	0.0004278	0.0032882	0.230207	0.0141511	1.67e-59	0.0189905	2.349e-34	616	FALSE	1
	cg17003395-chr20:16458922:SNP	cg17003395	TSS1500	NM_024704	KIF16B	Island	chr20	16555519	chr20:16458922:SNP	rs6043996	96597	0.256632	0.0098933	2.35e-148	24997	T	C	0.2715	0.0193	TRUE	33	+++++++?+?+++-++++++++++?+++++++++++	53.6	68.9635	0.0001605	0.003788	0.257971	0.015331	1.553e-63	0.0213211	2.283e-33	616	FALSE	1
	cg17003395-chr20:16346880:SNP	cg17003395	TSS1500	NM_024704	KIF16B	Island	chr20	16555519	chr20:16346880:SNP	rs67813233	208639	0.491329	0.0236781	1.22e-95	27256	A	G	0.0339	0.0089	TRUE	35	++++++++++++++++++++++++++++?+++++++	43.2	59.8494	0.00402	0.0151315	0.498256	0.0333308	1.586e-50	0.04168	4.494e-32	616	FALSE	1
	cg17003395-chr20:16501879:SNP	cg17003395	TSS1500	NM_024704	KIF16B	Island	chr20	16555519	chr20:16501879:SNP	rs6131838	53640	-0.12975	0.0093496	8.657e-44	27239	C	T	0.2973	0.0239	TRUE	35	++++++++++++++++-+++++++?+++++++++++	24.9	45.2451	0.0941	0.0010252	-0.129318	0.0112003	7.741e-31	0.0124419	1.837e-25	616	FALSE	1
	cg17003395-chr20:16501194:SNP	cg17003395	TSS1500	NM_024704	KIF16B	Island	chr20	16555519	chr20:16501194:SNP	rs6135783	54325	-0.130232	0.0093438	3.736e-44	27257	C	T	0.2977	0.0239	TRUE	35	++++++++++++++++-+++++++?+++++++++++	24.9	45.2492	0.09403	0.0010243	-0.129804	0.0111939	4.321e-31	0.0124353	1.153e-25	616	FALSE	1
	cg17003395-chr20:16369611:SNP	cg17003395	TSS1500	NM_024704	KIF16B	Island	chr20	16555519	chr20:16369611:SNP	rs34810159	185908	0.529043	0.0223917	2.05e-123	27251	A	G	0.0376	0.0089	TRUE	35	++++++++++++++++++++++++++++?+++++++	53.4	72.9865	0.0001155	0.020412	0.528235	0.0349312	1.158e-51	0.0480673	3.564e-28	616	FALSE	1
	cg17003395-chr20:16550951:SNP	cg17003395	TSS1500	NM_024704	KIF16B	Island	chr20	16555519	chr20:16550951:SNP	rs12481403	4568	-0.350147	0.0113603	1.33e-208	27249	G	A	0.1644	0.026	TRUE	35	++++++++++++++++++++++++?+++++++++++	28.1	47.2626	0.06483	0.0017836	-0.351503	0.013933	1.96e-140	0.0157917	6.28e-109	616	FALSE	1
	cg17003395-chr20:16646941:SNP	cg17003395	TSS1500	NM_024704	KIF16B	Island	chr20	16555519	chr20:16646941:SNP	rs6111234	91422	-0.173259	0.0085147	4.81e-92	27240	A	G	0.4555	0.0205	TRUE	35	---------------++-------?-----------	44.1	60.8167	0.003157	0.0020282	-0.167978	0.0119602	8.295e-45	0.0152304	5.516e-30	616	FALSE	1
	cg17003395-chr20:16545951:SNP	cg17003395	TSS1500	NM_024704	KIF16B	Island	chr20	16555519	chr20:16545951:SNP	rs6044120	9568	-0.493016	0.0081582	0	27242	T	C	0.4229	0.038	TRUE	35	------------------------?-----------	80.9	178.13	1.901e-21	0.0100076	-0.488629	0.0194717	5.73e-139	0.042742	8.82e-31	616	FALSE	1
	cg17003395-chr20:16241655:SNP	cg17003395	TSS1500	NM_024704	KIF16B	Island	chr20	16555519	chr20:16241655:SNP	rs36033261	313864	0.204314	0.0120319	1.134e-64	24997	A	G	0.1663	0.0172	TRUE	33	+++++++?+?+++-++++++++++?+++-+++++++	23.2	41.6886	0.1174	0.0014688	0.202336	0.0142795	1.411e-45	0.0156747	7.776e-39	616	FALSE	1
	cg17003395-chr20:16456756:SNP	cg17003395	TSS1500	NM_024704	KIF16B	Island	chr20	16555519	chr20:16456756:SNP	chr20.16456756	98763	-0.158703	0.0148636	1.3e-26	16762	T	A	0.1596	0.0196	TRUE	21	?++??++???++?++?++++??++?-?+?++??+++	1.4	20.2855	0.4402	6.81e-05	-0.158538	0.0150294	5.16e-26	0.0150758	6.487e-26	616	FALSE	1
	cg17003395-chr20:16647418:SNP	cg17003395	TSS1500	NM_024704	KIF16B	Island	chr20	16555519	chr20:16647418:SNP	rs1885577	91899	0.675373	0.0179055	2.43999999999981e-311	27231	A	T	0.0627	0.0188	TRUE	35	++++++++++++++++-+++++++?+++++++++++	57.4	79.8916	1.467e-05	0.0153647	0.657176	0.0289671	6.03e-114	0.0420734	5.513e-58	616	FALSE	1
	cg17003395-chr20:16419245:SNP	cg17003395	TSS1500	NM_024704	KIF16B	Island	chr20	16555519	chr20:16419245:SNP	rs12624346	136274	-0.144946	0.0112599	6.404e-38	27252	C	T	0.1766	0.0184	TRUE	35	++++-++++++++++-++++++++?-++++++++++	24.7	45.1513	0.09569	0.0014754	-0.14206	0.0134979	6.656e-26	0.0149529	3.212e-22	616	FALSE	1
	cg17003395-chr20:16540439:SNP	cg17003395	TSS1500	NM_024704	KIF16B	Island	chr20	16555519	chr20:16540439:SNP	rs6111180	15080	-0.405133	0.0083856	0	26980	C	T	0.421	0.0377	TRUE	35	+++++++?++++++++++++++++++++++++++++	73.7	129.494	4.571e-13	0.0070045	-0.403347	0.0171532	2.9e-122	0.0319379	7.161e-37	616	FALSE	1
	cg17003395-chr20:16450983:SNP	cg17003395	TSS1500	NM_024704	KIF16B	Island	chr20	16555519	chr20:16450983:SNP	rs35991066	104536	0.126248	0.0102406	6.391e-35	27744	T	G	0.2166	0.0166	TRUE	36	+++++++++++++-+++-++++++++++++++++-+	44.2	62.7333	0.002726	0.0030319	0.128876	0.0144314	4.251e-19	0.0183551	6.067e-12	616	FALSE	1
	cg17003395-chr20:16645477:INDEL	cg17003395	TSS1500	NM_024704	KIF16B	Island	chr20	16555519	chr20:16645477:INDEL	chr20.16645477	89958	0.396173	0.0151075	1.43e-151	24276	I	D	0.097	0.01	TRUE	32	-------?-?-----+--------?------?----	71.3	108.019	1.87e-10	0.0184061	0.381516	0.0295411	3.717e-38	0.0526421	5.24e-14	616	FALSE	1
	cg17003395-chr20:16264072:SNP	cg17003395	TSS1500	NM_024704	KIF16B	Island	chr20	16555519	chr20:16264072:SNP	rs76016743	291447	-0.202709	0.0171533	3.169e-32	27727	T	C	0.069	0.0125	TRUE	36	-----------+---+---------------+--+-	0	32.5145	0.5887	0	-0.202709	0.0171533	3.169e-32	0.0171533	3.169e-32	616	FALSE	1
	cg17003395-chr20:16455165:SNP	cg17003395	TSS1500	NM_024704	KIF16B	Island	chr20	16555519	chr20:16455165:SNP	rs6043988	100354	0.257845	0.009433	1.65e-164	27750	T	C	0.2679	0.0172	TRUE	36	+++++++++++++-++++++++++++++++++++++	50.3	70.3956	0.00036	0.0032817	0.259242	0.0140801	1.054e-75	0.0189726	4.566e-42	616	FALSE	1
	cg17003395-chr20:16411605:INDEL	cg17003395	TSS1500	NM_024704	KIF16B	Island	chr20	16555519	chr20:16411605:INDEL	chr20.16411605	143914	0.46868	0.0421229	9.324e-29	7759	D	I	0.0374	0.0055	TRUE	11	+??++?+?+???+??+????++??????+???+???	60.7	25.4142	0.004613	0.0311058	0.482554	0.0702439	6.434e-12	0.107052	1.197e-05	616	FALSE	1
	cg17003395-chr20:16477866:SNP	cg17003395	TSS1500	NM_024704	KIF16B	Island	chr20	16555519	chr20:16477866:SNP	rs56347736	77653	0.561339	0.0168325	7.67e-244	27239	G	T	0.067	0.0088	TRUE	35	------------------------?---------+-	60.2	85.4017	2.611e-06	0.0152012	0.556793	0.0281548	4.777e-87	0.0422802	3.163e-40	616	FALSE	1
	cg17003395-chr20:16362235:SNP	cg17003395	TSS1500	NM_024704	KIF16B	Island	chr20	16555519	chr20:16362235:SNP	rs4814479	193284	-0.142666	0.0115484	4.648e-35	27220	A	G	0.1651	0.0209	TRUE	35	----+----------+--------?+--------+-	30.7	49.0761	0.04551	0.0020972	-0.13692	0.0144879	3.366e-21	0.0166691	1.141e-17	616	FALSE	1
	cg17003395-chr20:16390715:SNP	cg17003395	TSS1500	NM_024704	KIF16B	Island	chr20	16555519	chr20:16390715:SNP	chr20.16390715	164804	0.513586	0.0281945	3.863e-74	16769	C	G	0.0382	0.0101	TRUE	21	?++??++???++?++?++++??++?+?+?++??+++	63.2	54.3525	5.128e-05	0.029447	0.498344	0.0501664	2.966e-23	0.076622	2.044e-11	616	FALSE	1
	cg17003395-chr20:16606719:INDEL	cg17003395	TSS1500	NM_024704	KIF16B	Island	chr20	16555519	chr20:16606719:INDEL	chr20.16606719	51200	0.156182	0.0166243	5.734e-21	9560	I	D	0.2484	0.0239	TRUE	11	?-+???????--?-???-????-??-????-???--	27.9	13.8718	0.1789	0.0012676	0.156196	0.0211513	1.528e-13	0.0230609	1.265e-11	616	FALSE	1
	cg17003395-chr20:16589003:SNP	cg17003395	TSS1500	NM_024704	KIF16B	Island	chr20	16555519	chr20:16589003:SNP	rs6080322	33484	-0.330841	0.0123165	6.17e-159	27132	G	T	0.1407	0.0247	TRUE	35	++++++++++++++++++++++++++?+++++++-+	34.9	52.2381	0.02358	0.0028872	-0.331523	0.016034	5.67e-95	0.0189233	1.921e-68	616	FALSE	1
	cg17003395-chr20:16369043:SNP	cg17003395	TSS1500	NM_024704	KIF16B	Island	chr20	16555519	chr20:16369043:SNP	rs75753315	186476	-0.149584	0.0115856	3.89e-38	27725	T	G	0.1601	0.0203	TRUE	36	----+----------+---------+--------+-	18.1	42.7323	0.1731	0.0010817	-0.146583	0.0132129	1.343e-28	0.0141451	3.892e-26	616	FALSE	1
	cg17003395-chr20:16618492:INDEL	cg17003395	TSS1500	NM_024704	KIF16B	Island	chr20	16555519	chr20:16618492:INDEL	chr20.16618492	62973	0.111093	0.0090982	2.731e-34	24275	I	D	0.492	0.0196	TRUE	32	-------?-?-+-+---+------?------?--+-	49	60.7532	0.001099	0.0025828	0.112111	0.0134658	8.388e-17	0.0178304	4.647e-10	616	FALSE	1
	cg17003395-chr20:16596613:SNP	cg17003395	TSS1500	NM_024704	KIF16B	Island	chr20	16555519	chr20:16596613:SNP	rs13042615	41094	0.933294	0.0113004	0	27226	A	G	0.1367	0.015	TRUE	35	++++++++++++++++++++++++?+++++++++++	81.9	187.77	3.525e-23	0.0205082	0.910691	0.0276539	7.73e-238	0.0624081	1.451e-50	616	FALSE	1
	cg17003395-chr20:16475473:SNP	cg17003395	TSS1500	NM_024704	KIF16B	Island	chr20	16555519	chr20:16475473:SNP	rs73597776	80046	-0.137932	0.0100112	3.468e-43	24276	C	T	0.2833	0.0241	TRUE	32	+++++++?+?+++++--+++++++?++++++?++++	22.7	40.1029	0.1267	0.0009564	-0.13817	0.0118295	1.611e-31	0.0129508	1.736e-26	616	FALSE	1
	cg17003395-chr20:16466204:SNP	cg17003395	TSS1500	NM_024704	KIF16B	Island	chr20	16555519	chr20:16466204:SNP	chr20.16466204	89315	-0.184489	0.014782	9.523e-36	16759	A	C	0.1605	0.0249	TRUE	21	?--??--???--?--?----??--?-?-?--??---	24	26.3154	0.1556	0.0014846	-0.184883	0.0176969	1.509e-25	0.0194497	2.414e-21	616	FALSE	1
	cg17003395-chr20:16494919:SNP	cg17003395	TSS1500	NM_024704	KIF16B	Island	chr20	16555519	chr20:16494919:SNP	rs6044044	60600	-0.130631	0.0093426	2e-44	27255	A	G	0.2978	0.0239	TRUE	35	----------------+-------?-----------	26.2	46.044	0.08142	0.0010963	-0.13019	0.0113034	1.073e-30	0.012652	5.439e-25	616	FALSE	1
	cg17003395-chr20:16562296:SNP	cg17003395	TSS1500	NM_024704	KIF16B	Island	chr20	16555519	chr20:16562296:SNP	rs2179905	6777	0.944684	0.0111545	0	27241	C	T	0.1393	0.0155	TRUE	35	------------------------?-----------	82.4	193.003	3.976e-24	0.0206602	0.922338	0.0276652	1.04e-243	0.0633194	2.466e-50	616	FALSE	1
	cg17003395-chr20:16534948:SNP	cg17003395	TSS1500	NM_024704	KIF16B	Island	chr20	16555519	chr20:16534948:SNP	rs6135795	20571	0.16733	0.0084949	2.251e-86	27744	A	G	0.4784	0.0248	TRUE	36	++++++++++++++++++++++++++++++++++++	32.6	51.892	0.03288	0.0012695	0.167234	0.0107995	4.36e-54	0.0125947	2.8e-40	616	FALSE	1
	cg17003395-chr20:16417705:SNP	cg17003395	TSS1500	NM_024704	KIF16B	Island	chr20	16555519	chr20:16417705:SNP	rs75203895	137814	-0.142806	0.0111348	1.186e-37	27741	C	T	0.1775	0.0185	TRUE	36	++++-++++++++++-+++++++++-++++++++++	26.2	47.4253	0.07834	0.0016056	-0.139337	0.0134965	5.493e-25	0.0150878	2.936e-21	616	FALSE	1
	cg17003395-chr20:16455990:INDEL	cg17003395	TSS1500	NM_024704	KIF16B	Island	chr20	16555519	chr20:16455990:INDEL	chr20.16455990	99529	0.110296	0.0091132	1.02e-33	24275	I	D	0.4387	0.0199	TRUE	32	-------?-?---+---+------?------?----	13.5	35.8233	0.2523	0.00042	0.111407	0.0100566	1.603e-28	0.0105311	1.146e-25	616	FALSE	1
	cg17003395-chr20:16638594:SNP	cg17003395	TSS1500	NM_024704	KIF16B	Island	chr20	16555519	chr20:16638594:SNP	rs6044199	83075	0.286447	0.0099974	1.51e-180	27245	G	T	0.2324	0.0116	TRUE	35	------------------------?-----------	55.2	75.9287	4.863e-05	0.0043713	0.282834	0.0157393	3.348e-72	0.0223261	1.112e-37	616	FALSE	1
	cg17003395-chr20:16507643:SNP	cg17003395	TSS1500	NM_024704	KIF16B	Island	chr20	16555519	chr20:16507643:SNP	rs6034518	47876	-0.130205	0.0097575	1.281e-40	24998	A	G	0.2968	0.025	TRUE	33	-------?-?------+-------?------+----	29.9	45.6716	0.05553	0.0013621	-0.130124	0.0121772	1.185e-26	0.0139262	8.793e-21	616	FALSE	1
	cg17003395-chr20:16427540:SNP	cg17003395	TSS1500	NM_024704	KIF16B	Island	chr20	16555519	chr20:16427540:SNP	rs66831019	127979	0.604487	0.0233585	1.16e-147	26769	T	G	0.0355	0.0085	TRUE	34	++++++++++++++++++++++++?+++?+++++++	58.7	79.9688	8.959e-06	0.026805	0.605976	0.0387886	5.113e-55	0.0566046	1.275e-26	616	FALSE	1
	cg17003395-chr20:16299424:SNP	cg17003395	TSS1500	NM_024704	KIF16B	Island	chr20	16555519	chr20:16299424:SNP	rs13044167	256095	0.45129	0.0227477	1.374e-87	26759	C	A	0.0374	0.0107	TRUE	34	------------------------?---?-------	43.5	58.3579	0.004192	0.0137243	0.460722	0.032127	1.219e-46	0.0402276	3.311e-29	616	FALSE	1
	cg17003395-chr20:16456752:SNP	cg17003395	TSS1500	NM_024704	KIF16B	Island	chr20	16555519	chr20:16456752:SNP	chr20.16456752	98767	-0.159245	0.0148594	8.49e-27	16762	T	C	0.1596	0.0196	TRUE	21	?--??--???--?--?----??--?+?-?--??---	1.2	20.2348	0.4433	5.6e-05	-0.159109	0.0149961	2.677e-26	0.0150339	3.231e-26	616	FALSE	1
	cg17003395-chr20:16452589:SNP	cg17003395	TSS1500	NM_024704	KIF16B	Island	chr20	16555519	chr20:16452589:SNP	rs6043984	102930	0.126704	0.0102389	3.581e-35	27737	C	G	0.2166	0.0166	TRUE	36	+++++++++++++-+++-++++++++++++++++-+	44.4	62.9067	0.002609	0.00305	0.129082	0.0144507	4.161e-19	0.0184028	5.777e-12	616	FALSE	1
	cg17003395-chr20:16514470:SNP	cg17003395	TSS1500	NM_024704	KIF16B	Island	chr20	16555519	chr20:16514470:SNP	rs6044082	41049	0.0973483	0.008913	9.042e-28	27693	T	C	0.3601	0.0415	TRUE	36	++++++++++++++++--++++++++++++++++-+	50.4	70.5904	0.0003411	0.0029479	0.0956177	0.0133527	8.014e-13	0.0179764	6.117e-08	616	FALSE	1
	cg17003395-chr20:16401102:SNP	cg17003395	TSS1500	NM_024704	KIF16B	Island	chr20	16555519	chr20:16401102:SNP	rs1012906	154417	0.580071	0.0183948	2.92e-218	27239	C	T	0.0586	0.0126	TRUE	35	------------------------?-----------	58.8	82.6228	6.286e-06	0.0171819	0.560095	0.0302181	1.076e-76	0.0447008	1.657e-38	616	FALSE	1
	cg17003395-chr20:16594814:SNP	cg17003395	TSS1500	NM_024704	KIF16B	Island	chr20	16555519	chr20:16594814:SNP	rs12480359	39295	-0.29311	0.0163739	1.158e-71	26647	T	C	0.0787	0.0149	TRUE	34	------------------------?-?-------+-	0	20.8268	0.9507	0	-0.29311	0.0163739	1.158e-71	0.0163739	1.158e-71	616	FALSE	1
	cg17003395-chr20:16371951:SNP	cg17003395	TSS1500	NM_024704	KIF16B	Island	chr20	16555519	chr20:16371951:SNP	rs80335747	183568	-0.1501	0.0115763	1.904e-38	27726	T	C	0.1602	0.0203	TRUE	36	----+----------+---------+--------+-	19.1	43.275	0.159	0.0011559	-0.146831	0.0133052	2.572e-28	0.0143133	9.94e-26	616	FALSE	1
	cg17003395-chr20:16232558:SNP	cg17003395	TSS1500	NM_024704	KIF16B	Island	chr20	16555519	chr20:16232558:SNP	rs79606956	322961	-0.199079	0.0173127	1.334e-30	27750	G	T	0.0673	0.0125	TRUE	36	+++++++++++++++-+++++++++++++++-++-+	0	32.5731	0.5858	0	-0.199079	0.0173127	1.334e-30	0.0173127	1.334e-30	616	FALSE	1
	cg17003395-chr20:16492435:SNP	cg17003395	TSS1500	NM_024704	KIF16B	Island	chr20	16555519	chr20:16492435:SNP	rs6044040	63084	-0.130127	0.0093414	4.152e-44	27255	T	C	0.2978	0.0239	TRUE	35	----------------+-------?-----------	26.5	46.2804	0.07795	0.0011176	-0.129715	0.0113357	2.548e-30	0.0127154	1.398e-24	616	FALSE	1
	cg17003395-chr20:16545042:SNP	cg17003395	TSS1500	NM_024704	KIF16B	Island	chr20	16555519	chr20:16545042:SNP	rs6131842	10477	-0.191647	0.0088973	6.6e-103	26450	A	G	0.3694	0.0295	TRUE	34	-------?--------+-------?-----------	25.4	44.2529	0.09124	0.0009296	-0.192592	0.0106952	1.706e-72	0.0119313	4.672e-58	616	FALSE	1
	cg17003395-chr20:16503470:SNP	cg17003395	TSS1500	NM_024704	KIF16B	Island	chr20	16555519	chr20:16503470:SNP	rs6034516	52049	-0.130441	0.0093415	2.598e-44	27257	G	A	0.2978	0.024	TRUE	35	++++++++++++++++-+++++++?+++++++++++	24.3	44.928	0.09956	0.0009945	-0.130031	0.0111459	1.895e-31	0.012344	4.228e-26	616	FALSE	1
	cg17003395-chr20:16654375:SNP	cg17003395	TSS1500	NM_024704	KIF16B	Island	chr20	16555519	chr20:16654375:SNP	rs957640	98856	0.228648	0.0104221	1.11e-106	27719	A	G	0.2084	0.0178	TRUE	36	+++++++++++++-++++++++++++++++++++++	50.5	70.72	0.0003291	0.0040434	0.225462	0.0155918	2.157e-47	0.0210587	1.834e-27	616	FALSE	1
	cg17003395-chr20:16228642:SNP	cg17003395	TSS1500	NM_024704	KIF16B	Island	chr20	16555519	chr20:16228642:SNP	rs75375574	326877	-0.258071	0.0247199	1.632e-25	9758	T	C	0.9045	0.013	TRUE	13	-??--??---??-??-????--????-?-???-???	51.4	24.6704	0.01646	0.0085878	-0.260604	0.0368011	1.427e-12	0.0508208	3.813e-07	616	FALSE	1
	cg17003395-chr20:16475552:SNP	cg17003395	TSS1500	NM_024704	KIF16B	Island	chr20	16555519	chr20:16475552:SNP	rs6044028	79967	-0.134417	0.0094309	4.301e-46	27257	C	T	0.2866	0.0226	TRUE	35	+++++++++++++++--+++++++?++++++-++++	28.4	47.5159	0.06177	0.0012535	-0.134144	0.0116097	7.01e-31	0.0131799	2.01e-24	616	FALSE	1
	cg17003395-chr20:16559508:SNP	cg17003395	TSS1500	NM_024704	KIF16B	Island	chr20	16555519	chr20:16559508:SNP	rs926773	3989	0.9753	0.0111611	0	27250	T	C	0.1362	0.015	TRUE	35	++++++++++++++++++++++++?+++++++++++	81.6	185.105	1.066e-22	0.0196561	0.954835	0.027133	2.76e-271	0.0607638	5.655e-58	616	FALSE	1
	cg17003395-chr20:16513330:INDEL	cg17003395	TSS1500	NM_024704	KIF16B	Island	chr20	16555519	chr20:16513330:INDEL	chr20.16513330	42189	0.821742	0.0203028	0	24276	I	D	0.0496	0.0096	TRUE	32	-------?-?--------------?------?----	55.2	69.2684	9.524e-05	0.0165235	0.803129	0.0319313	1.35e-139	0.0453658	2.486e-73	616	FALSE	1
	cg17003395-chr20:16493533:SNP	cg17003395	TSS1500	NM_024704	KIF16B	Island	chr20	16555519	chr20:16493533:SNP	rs6135775	61986	-0.130164	0.0093418	3.961e-44	27257	C	T	0.2978	0.0239	TRUE	35	++++++++++++++++-+++++++?+++++++++++	26.2	46.0773	0.08092	0.0010992	-0.129737	0.0113079	1.799e-30	0.0126601	8.545e-25	616	FALSE	1
	cg17003395-chr20:16268417:SNP	cg17003395	TSS1500	NM_024704	KIF16B	Island	chr20	16555519	chr20:16268417:SNP	rs6043858	287102	0.397513	0.0232205	1.07e-65	27260	C	A	0.0354	0.0116	TRUE	35	-----------+----------------?-------	50.1	68.1699	0.0004519	0.0192441	0.405354	0.0349995	5.102e-31	0.046557	1.363e-17	616	FALSE	1
	cg17003395-chr20:16259263:SNP	cg17003395	TSS1500	NM_024704	KIF16B	Island	chr20	16555519	chr20:16259263:SNP	rs78307696	296256	-0.20142	0.0172823	2.171e-31	27210	G	C	0.0692	0.0125	TRUE	35	++++?++++++-+++-+++++++++++++++-++-+	0	30.1004	0.6593	0	-0.20142	0.0172823	2.171e-31	0.0172823	2.171e-31	616	FALSE	1
	cg17003395-chr20:16552336:SNP	cg17003395	TSS1500	NM_024704	KIF16B	Island	chr20	16555519	chr20:16552336:SNP	rs4813227	3183	-0.49999	0.0081721	0	27238	A	G	0.4183	0.0357	TRUE	35	------------------------?-----------	81.2	180.966	5.909e-22	0.0102398	-0.495914	0.0196553	1.85e-140	0.0434964	1.398e-30	616	FALSE	1
	cg17003395-chr20:16478491:SNP	cg17003395	TSS1500	NM_024704	KIF16B	Island	chr20	16555519	chr20:16478491:SNP	rs2143983	77028	-0.135384	0.0094285	9.352e-47	27257	A	G	0.2866	0.0226	TRUE	35	---------------++-------?------+----	29.3	48.0621	0.05559	0.0013034	-0.135242	0.01168	5.268e-31	0.013328	3.058e-24	616	FALSE	1
	cg17003395-chr20:16624267:SNP	cg17003395	TSS1500	NM_024704	KIF16B	Island	chr20	16555519	chr20:16624267:SNP	rs6111217	68748	0.192044	0.0094535	9.56e-92	26929	A	G	0.2964	0.0198	TRUE	35	+++++++?+++++++++++++++++-++++++++-+	50.3	68.3439	0.0004307	0.0032001	0.193145	0.0140813	8.103e-43	0.0190027	5.188e-24	616	FALSE	1
	cg17003395-chr20:16460485:SNP	cg17003395	TSS1500	NM_024704	KIF16B	Island	chr20	16555519	chr20:16460485:SNP	rs6034495	95034	0.479339	0.0152955	1.4e-215	27740	C	G	0.0819	0.0115	TRUE	36	++++++++++++++++-+++++++++++++++++++	59.4	86.1514	3.352e-06	0.0124628	0.475521	0.0252165	2.549e-79	0.0376495	3.946e-37	616	FALSE	1
	cg17003395-chr20:16457846:SNP	cg17003395	TSS1500	NM_024704	KIF16B	Island	chr20	16555519	chr20:16457846:SNP	rs13041650	97673	0.245304	0.0124808	5.296e-86	16759	T	C	0.2471	0.0203	TRUE	21	?++??++???++?-+?++++??++?+?+?++??+++	58.6	48.3371	0.0003814	0.0047671	0.247361	0.0207979	1.278e-32	0.0301644	4.214e-16	616	FALSE	1
	cg17003395-chr20:16612576:SNP	cg17003395	TSS1500	NM_024704	KIF16B	Island	chr20	16555519	chr20:16612576:SNP	rs12625109	57057	0.1837	0.0091547	1.46e-89	27253	T	C	0.3255	0.0115	TRUE	35	++++++++++++++++++++++++?-++++++++-+	54.7	75.0924	6.232e-05	0.0035904	0.184758	0.0143063	3.731e-38	0.0202192	1.033e-19	616	FALSE	1
	cg17003395-chr20:16649181:INDEL	cg17003395	TSS1500	NM_024704	KIF16B	Island	chr20	16555519	chr20:16649181:INDEL	chr20.16649181	93662	-0.181871	0.0091835	2.737e-87	24276	I	D	0.4039	0.0171	TRUE	32	+++++++?+?+++++--+++++++?++++++?++++	47.3	58.8005	0.001864	0.0024587	-0.17553	0.0133437	1.603e-39	0.0174191	1.613e-25	616	FALSE	1
	cg17003395-chr20:16625610:SNP	cg17003395	TSS1500	NM_024704	KIF16B	Island	chr20	16555519	chr20:16625610:SNP	rs57849548	70091	0.500624	0.0161884	5.52e-210	17262	A	T	0.1177	0.0142	TRUE	22	?++??++???++?++?++++??++++?+?++??+++	70.9	72.2199	1.542e-07	0.0144264	0.4814	0.032014	4.19e-51	0.0556725	2.421e-19	616	FALSE	1
	cg17003395-chr20:16650670:INDEL	cg17003395	TSS1500	NM_024704	KIF16B	Island	chr20	16555519	chr20:16650670:INDEL	rs6034570	95151	-0.167593	0.0184545	1.072e-19	7018	D	I	0.701	0.012	TRUE	10	-??--???-???-??-????--????-?????-???	2.5	9.22646	0.4166	8.89e-05	-0.167381	0.0187674	4.717e-19	0.0189189	8.111e-19	616	FALSE	1
	cg17003395-chr20:16533162:SNP	cg17003395	TSS1500	NM_024704	KIF16B	Island	chr20	16555519	chr20:16533162:SNP	rs16997877	22357	0.444794	0.0099386	0	27748	C	T	0.2206	0.0188	TRUE	36	------------------------------------	49.4	69.2065	0.0004989	0.0035151	0.444058	0.0146306	2.41e-202	0.0196519	2.02e-113	616	FALSE	1
	cg17003395-chr20:16652309:INDEL	cg17003395	TSS1500	NM_024704	KIF16B	Island	chr20	16555519	chr20:16652309:INDEL	chr20.16652309	96790	0.172134	0.0154487	7.81e-29	11673	D	I	0.2199	0.0253	TRUE	13	?++???+???++?++??+????+??+????+???-+	61.2	30.9606	0.001997	0.0051676	0.161806	0.0271597	2.56e-09	0.0398585	1.57e-05	616	FALSE	1
	cg17003395-chr20:16653964:SNP	cg17003395	TSS1500	NM_024704	KIF16B	Island	chr20	16555519	chr20:16653964:SNP	rs4599186	98445	0.186252	0.0084255	2.78e-108	27749	A	G	0.5048	0.025	TRUE	36	+++++++++++++++--+++++++++++++++++++	40.5	58.7757	0.007157	0.0017584	0.182398	0.0114453	3.539e-57	0.014149	1.421e-39	616	FALSE	1
	cg17003395-chr20:16456611:SNP	cg17003395	TSS1500	NM_024704	KIF16B	Island	chr20	16555519	chr20:16456611:SNP	rs6034488	98908	0.258308	0.0094329	4.29e-165	27749	A	G	0.2682	0.0173	TRUE	36	+++++++++++++-++++++++++++++++++++++	50.8	71.1015	0.000296	0.003347	0.259871	0.0141503	2.501e-75	0.0191627	2.059e-41	616	FALSE	1
	cg17003395-chr20:16559660:SNP	cg17003395	TSS1500	NM_024704	KIF16B	Island	chr20	16555519	chr20:16559660:SNP	rs926772	4141	0.971085	0.0113388	0	26532	A	T	0.1364	0.0154	TRUE	34	++++++++++++++++++++++++?++++?++++++	82.1	184.456	5.819e-23	0.0203714	0.949523	0.027953	6.49e-253	0.0633795	5.471e-53	616	FALSE	1
	cg17003395-chr20:16487744:INDEL	cg17003395	TSS1500	NM_024704	KIF16B	Island	chr20	16555519	chr20:16487744:INDEL	chr20.16487744	67775	-0.148294	0.0119503	2.33e-35	16769	I	D	0.2924	0.028	TRUE	21	?++??++???++?++?-+++??++?+?+?++??+++	20.9	25.2914	0.1905	0.0008146	-0.147521	0.0140096	6.285e-26	0.015112	9.9e-23	616	FALSE	1
	cg17003395-chr20:16238739:SNP	cg17003395	TSS1500	NM_024704	KIF16B	Island	chr20	16555519	chr20:16238739:SNP	rs117898910	316780	0.173212	0.0116377	4.202e-50	24276	T	C	0.1899	0.0202	TRUE	32	+++++++?+?+++-++++++++++?+++-++?++++	43.3	54.6598	0.005451	0.0033611	0.168209	0.0163155	6.369e-25	0.0205198	3.14e-17	616	FALSE	1
	cg17003395-chr20:16466311:SNP	cg17003395	TSS1500	NM_024704	KIF16B	Island	chr20	16555519	chr20:16466311:SNP	rs118015006	89208	0.76208	0.0304421	2.62e-138	24635	A	G	0.0286	0.0142	TRUE	31	+++++++?++++++++++++?++??+?+++++++++	35.2	46.3127	0.02901	0.015935	0.753848	0.0401479	1.169e-78	0.0469952	3.878e-59	616	FALSE	1
	cg17003395-chr20:16318811:SNP	cg17003395	TSS1500	NM_024704	KIF16B	Island	chr20	16555519	chr20:16318811:SNP	rs35155900	236708	0.456128	0.0225914	1.19e-90	27253	G	A	0.0374	0.0109	TRUE	35	----------------------------?-------	41.8	58.4363	0.005686	0.0130371	0.46648	0.0314971	1.258e-49	0.0388282	7.287e-32	616	FALSE	1
	cg17003395-chr20:16513342:SNP	cg17003395	TSS1500	NM_024704	KIF16B	Island	chr20	16555519	chr20:16513342:SNP	rs6044081	42177	-0.251468	0.0098924	1.5e-142	27750	A	G	0.2377	0.018	TRUE	36	------------------------------------	55.5	78.7241	3.277e-05	0.0044584	-0.252668	0.0156269	8.376e-59	0.0222506	1.288e-29	616	FALSE	1
	cg17003395-chr20:16449215:SNP	cg17003395	TSS1500	NM_024704	KIF16B	Island	chr20	16555519	chr20:16449215:SNP	rs112132131	106304	-0.159875	0.0115519	1.468e-43	26514	T	C	0.1695	0.0179	TRUE	34	----+----------+--------?+-----?----	10.4	36.8201	0.2965	0.0005329	-0.158858	0.012467	3.444e-37	0.0128891	2.491e-35	616	FALSE	1
	cg17003395-chr20:16456754:SNP	cg17003395	TSS1500	NM_024704	KIF16B	Island	chr20	16555519	chr20:16456754:SNP	chr20.16456754	98765	-0.159029	0.0148639	1.029e-26	16762	T	G	0.1595	0.0195	TRUE	21	?--??--???--?--?----??--?+?-?--??---	0.5	20.0968	0.4519	2.31e-05	-0.158972	0.0149206	1.661e-26	0.0149358	1.792e-26	616	FALSE	1
	cg17003395-chr20:16240966:SNP	cg17003395	TSS1500	NM_024704	KIF16B	Island	chr20	16555519	chr20:16240966:SNP	chr20.16240966	314553	0.186494	0.0144548	4.394e-38	16042	A	C	0.1835	0.017	TRUE	20	?++??++???++?-+?++++??++?+?+??+??+++	28.2	26.4612	0.1178	0.0016923	0.18162	0.0180475	8.018e-24	0.0201311	1.97e-20	616	FALSE	1
	cg17003395-chr20:16552238:SNP	cg17003395	TSS1500	NM_024704	KIF16B	Island	chr20	16555519	chr20:16552238:SNP	rs4813226	3281	-0.377789	0.0094769	0	27726	T	A	0.2576	0.0226	TRUE	36	++++++++++++++++++++++++++++++++++++	69.4	114.301	2.41e-10	0.0074237	-0.375699	0.0179834	6.41e-97	0.0309492	2.862e-34	616	FALSE	1
	cg17003395-chr20:16417431:SNP	cg17003395	TSS1500	NM_024704	KIF16B	Island	chr20	16555519	chr20:16417431:SNP	rs73898746	138088	-0.146386	0.0112054	5.298e-39	27254	G	A	0.1786	0.0186	TRUE	35	++++-++++++++++-++++++++?-++++++++++	23.9	44.7054	0.1035	0.0014025	-0.143574	0.0133489	5.582e-27	0.0147336	2.917e-23	616	FALSE	1
	cg17003395-chr20:16658433:SNP	cg17003395	TSS1500	NM_024704	KIF16B	Island	chr20	16555519	chr20:16658433:SNP	rs56265056	102914	-0.184225	0.0085943	6.22e-102	27725	A	G	0.4068	0.0163	TRUE	36	---------------++-------------------	41.7	60.0495	0.00528	0.0019275	-0.179868	0.011807	2.103e-52	0.0147453	8.073e-36	616	FALSE	1
	cg17003395-chr20:16241416:SNP	cg17003395	TSS1500	NM_024704	KIF16B	Island	chr20	16555519	chr20:16241416:SNP	rs12480506	314103	0.140238	0.0101228	1.209e-43	24996	G	A	0.2644	0.0221	TRUE	33	-------?-?---+--+-------?---+-------	27.3	44.0033	0.07684	0.0012872	0.139455	0.0123713	1.794e-29	0.0139199	7.152e-24	616	FALSE	1
	cg17003395-chr20:16468297:SNP	cg17003395	TSS1500	NM_024704	KIF16B	Island	chr20	16555519	chr20:16468297:SNP	rs1555196	87222	0.5716	0.017073	9.5e-246	27250	A	G	0.0659	0.0101	TRUE	35	++++++++++++++++++++++++?+++++++++++	65.5	98.5465	3.364e-08	0.0196224	0.561817	0.0305917	2.503e-75	0.0494848	7.296e-31	616	FALSE	1
	cg17003395-chr20:16228206:SNP	cg17003395	TSS1500	NM_024704	KIF16B	Island	chr20	16555519	chr20:16228206:SNP	rs2749750	327313	0.0906486	0.009032	1.055e-23	27734	G	C	0.329	0.0203	TRUE	36	----------------------------+---+---	30.2	50.1246	0.04693	0.0012865	0.0881252	0.0113022	6.331e-15	0.012935	2.418e-12	616	FALSE	1
	cg17003395-chr20:16546192:SNP	cg17003395	TSS1500	NM_024704	KIF16B	Island	chr20	16555519	chr20:16546192:SNP	rs74667423	9327	-0.324581	0.0232048	1.854e-44	25851	A	G	0.0385	0.0053	TRUE	33	-------?--------+-------?-?--------+	12.2	36.451	0.2693	0.0025071	-0.323109	0.0253569	3.434e-37	0.0264324	1.165e-34	616	FALSE	1
	cg17003395-chr20:16225838:SNP	cg17003395	TSS1500	NM_024704	KIF16B	Island	chr20	16555519	chr20:16225838:SNP	rs6034421	329681	0.0918106	0.009019	2.445e-24	27743	A	C	0.3307	0.0203	TRUE	36	++++++++++++++++++++++++++++-+++-+++	29.4	49.5795	0.05221	0.0012367	0.0891444	0.0112185	1.923e-15	0.012776	6.663e-13	616	FALSE	1
	cg17003395-chr20:16653029:SNP	cg17003395	TSS1500	NM_024704	KIF16B	Island	chr20	16555519	chr20:16653029:SNP	rs2146218	97510	0.228559	0.0104293	1.87e-106	27711	T	C	0.2084	0.018	TRUE	36	+++++++++++++-++++++++++++++++++++++	50.6	70.9198	0.0003113	0.0040718	0.225204	0.0156262	4.35e-47	0.0211327	2.909e-27	616	FALSE	1
	cg17003395-chr20:16650753:SNP	cg17003395	TSS1500	NM_024704	KIF16B	Island	chr20	16555519	chr20:16650753:SNP	rs6111239	95234	-0.185739	0.0085942	1.38e-103	27737	T	C	0.4066	0.017	TRUE	36	---------------++-------------------	41.4	59.7215	0.005713	0.0019022	-0.181061	0.0117747	2.331e-53	0.0146645	9.138e-37	616	FALSE	1
	cg17003395-chr20:16451320:SNP	cg17003395	TSS1500	NM_024704	KIF16B	Island	chr20	16555519	chr20:16451320:SNP	rs181259278	104199	0.660862	0.0298199	8.04e-109	26119	C	T	0.0291	0.0154	TRUE	33	-----------------------?--?-?-------	21.9	40.9678	0.133	0.0083829	0.659438	0.0353266	9.208e-78	0.0381768	3.916e-67	616	FALSE	1
	cg17003395-chr20:16659985:SNP	cg17003395	TSS1500	NM_024704	KIF16B	Island	chr20	16555519	chr20:16659985:SNP	rs1885569	104466	0.26765	0.0122327	4.04e-106	27134	A	G	0.1403	0.0102	TRUE	35	++++++++++++++++++++++++++?+++++++++	59.5	84.008	4.065e-06	0.0077952	0.261243	0.0201653	2.2e-38	0.0302249	8.347e-19	616	FALSE	1
	cg17003395-chr20:16626075:SNP	cg17003395	TSS1500	NM_024704	KIF16B	Island	chr20	16555519	chr20:16626075:SNP	rs56324924	70556	-0.106445	0.0112769	3.754e-21	27223	C	T	0.1785	0.016	TRUE	35	++++-++++++++++--++++++?+++-+-++++++	30.5	48.9434	0.04673	0.0019831	-0.103027	0.014134	3.116e-13	0.0162331	5.48e-11	616	FALSE	1
	cg17003395-chr20:16505629:SNP	cg17003395	TSS1500	NM_024704	KIF16B	Island	chr20	16555519	chr20:16505629:SNP	rs6044070	49890	-0.169053	0.0136024	1.839e-35	26430	A	C	0.1178	0.013	TRUE	34	-------?-----+----------?-----------	30.7	47.6384	0.04767	0.0028319	-0.168828	0.0171082	5.716e-23	0.0196363	7.358e-18	616	FALSE	1
	cg17003395-chr20:16211852:SNP	cg17003395	TSS1500	NM_024704	KIF16B	Island	chr20	16555519	chr20:16211852:SNP	rs4814457	343667	0.128139	0.0099271	4.051e-38	27724	T	C	0.2429	0.0157	TRUE	36	+++++++++++++-++++++++++++-+-+++-+++	55.5	78.596	3.405e-05	0.0044763	0.123754	0.0156607	2.74e-15	0.0222922	9.021e-09	616	FALSE	1
	cg17003395-chr20:16605938:SNP	cg17003395	TSS1500	NM_024704	KIF16B	Island	chr20	16555519	chr20:16605938:SNP	rs6080338	50419	0.16835	0.0086299	9.41e-85	27250	A	T	0.4176	0.0333	TRUE	35	++++++++++++++++++++++++?+++++++++++	61.6	88.6528	9.161e-07	0.0042461	0.161657	0.0146729	3.15e-28	0.0225018	7.34e-14	616	FALSE	1
	cg17003395-chr20:16643851:SNP	cg17003395	TSS1500	NM_024704	KIF16B	Island	chr20	16555519	chr20:16643851:SNP	rs78520087	88332	0.334771	0.0146405	1.01e-115	16760	T	A	0.1561	0.0157	TRUE	21	?--??--???--?--?----??--?-?-?--??---	74.2	77.595	1.001e-08	0.0133089	0.32411	0.030768	6.023e-26	0.0568014	3.776e-09	616	FALSE	1
	cg17003395-chr20:16546335:SNP	cg17003395	TSS1500	NM_024704	KIF16B	Island	chr20	16555519	chr20:16546335:SNP	rs6111190	9184	0.967431	0.0112132	0	27253	A	G	0.1355	0.0151	TRUE	35	++++++++++++++++++++++++?+++++++++++	81.4	182.887	2.671e-22	0.0195525	0.946064	0.0271112	8.63e-267	0.0603161	6.785e-58	616	FALSE	1
	cg17003395-chr20:16661705:SNP	cg17003395	TSS1500	NM_024704	KIF16B	Island	chr20	16555519	chr20:16661705:SNP	rs2018596	106186	-0.138698	0.0105983	3.919e-39	24373	C	G	0.2427	0.0127	TRUE	31	----?--?-?---+--?-------?-----------	35.8	46.7484	0.02633	0.0019714	-0.137511	0.0138263	2.635e-23	0.0165152	4.533e-17	616	FALSE	1
	cg17003395-chr20:16546846:SNP	cg17003395	TSS1500	NM_024704	KIF16B	Island	chr20	16555519	chr20:16546846:SNP	rs4813224	8673	-0.374942	0.0094677	0	27744	T	C	0.2577	0.0226	TRUE	36	------------------------------------	69.9	116.151	1.238e-10	0.007582	-0.372846	0.0181087	3.42e-94	0.0314198	7.935e-33	616	FALSE	1
	cg17003395-chr20:16466197:INDEL	cg17003395	TSS1500	NM_024704	KIF16B	Island	chr20	16555519	chr20:16466197:INDEL	chr20.16466197	89322	-0.185616	0.0118413	2.231e-55	24274	D	I	0.1786	0.0207	TRUE	32	-------?-?------+-------?------?----	15.7	36.7836	0.2186	0.0008499	-0.185638	0.0132816	2.15e-44	0.0140505	7.617e-40	616	FALSE	1
	cg17003395-chr20:16438733:SNP	cg17003395	TSS1500	NM_024704	KIF16B	Island	chr20	16555519	chr20:16438733:SNP	rs6043962	116786	0.124037	0.0099718	1.611e-35	26027	G	T	0.2603	0.0216	TRUE	33	-------------+---------??-+--?--+---	39.1	52.5118	0.01258	0.0021352	0.125495	0.0134505	1.058e-20	0.0163637	3.456e-14	616	FALSE	1
	cg17003395-chr20:16647921:INDEL	cg17003395	TSS1500	NM_024704	KIF16B	Island	chr20	16555519	chr20:16647921:INDEL	chr20.16647921	92402	0.312404	0.0093009	2.46e-247	24276	I	D	0.3549	0.0194	TRUE	32	-------?-?--------------?------?----	61.4	80.2901	3.014e-06	0.0044722	0.304637	0.0158036	8.469e-83	0.0240893	1.844e-38	616	FALSE	1
	cg17003395-chr20:16645825:SNP	cg17003395	TSS1500	NM_024704	KIF16B	Island	chr20	16555519	chr20:16645825:SNP	rs11906259	90306	0.676403	0.0182758	7.64e-300	26460	G	T	0.0623	0.0192	TRUE	34	-------?----------------?-----------	56.5	75.9235	3.122e-05	0.0149964	0.656639	0.0292948	2.82e-111	0.0420473	3.161e-58	616	FALSE	1
	cg17003395-chr20:16516143:SNP	cg17003395	TSS1500	NM_024704	KIF16B	Island	chr20	16555519	chr20:16516143:SNP	rs12480716	39376	-0.285359	0.0155252	1.885e-75	26640	C	T	0.088	0.0157	TRUE	34	++++++++++++++++++++++++?+?+++++++-+	0	23.256	0.8959	0	-0.285359	0.0155252	1.885e-75	0.0155252	1.885e-75	616	FALSE	1
	cg17003395-chr20:16550888:SNP	cg17003395	TSS1500	NM_024704	KIF16B	Island	chr20	16555519	chr20:16550888:SNP	rs4814509	4631	-0.286457	0.015179	1.944e-79	24996	C	A	0.0951	0.0115	TRUE	33	+++++++?+?++++++++++++++?+++++++++++	54	69.639	0.0001317	0.0090703	-0.288542	0.0236558	3.203e-34	0.0330329	4.251e-18	616	FALSE	1
	cg17003395-chr20:16201363:SNP	cg17003395	TSS1500	NM_024704	KIF16B	Island	chr20	16555519	chr20:16201363:SNP	rs112256256	354156	0.659574	0.0382668	1.421e-66	17491	A	C	0.0207	0.0048	TRUE	22	?++??++???++?-+?++++??++?+?+?+++?+++	51.7	43.5185	0.002698	0.0358704	0.636179	0.0600787	3.348e-26	0.0793008	8.994e-17	616	FALSE	1
	cg17003395-chr20:16643956:SNP	cg17003395	TSS1500	NM_024704	KIF16B	Island	chr20	16555519	chr20:16643956:SNP	rs12479697	88437	0.329004	0.0112654	1.68e-187	26466	C	T	0.1725	0.0167	TRUE	34	-------?----------------?-----------	58.9	80.352	7.944e-06	0.0062733	0.324537	0.0185126	8.365e-69	0.0274302	3.809e-33	616	FALSE	1
	cg17003395-chr20:16497297:SNP	cg17003395	TSS1500	NM_024704	KIF16B	Island	chr20	16555519	chr20:16497297:SNP	rs6044050	58222	-0.130548	0.009343	2.288e-44	27255	A	G	0.2978	0.024	TRUE	35	----------------+-------?-----------	25.9	45.9073	0.08348	0.001084	-0.130142	0.0112855	9.122e-31	0.0126151	4.251e-25	616	FALSE	1
	cg17003395-chr20:16653076:SNP	cg17003395	TSS1500	NM_024704	KIF16B	Island	chr20	16555519	chr20:16653076:SNP	rs2104198	97557	0.186829	0.0084266	6.48e-109	27736	C	T	0.5054	0.0253	TRUE	36	---------------++-------------------	40.3	58.598	0.007463	0.0017456	0.183083	0.0114285	9.277e-58	0.014108	4.969e-40	616	FALSE	1
	cg17003395-chr20:16497469:SNP	cg17003395	TSS1500	NM_024704	KIF16B	Island	chr20	16555519	chr20:16497469:SNP	rs6044051	58050	-0.130442	0.0093423	2.641e-44	27255	T	G	0.2979	0.024	TRUE	35	----------------+-------?-----------	26	45.9206	0.08328	0.0010851	-0.130032	0.0112865	1.033e-30	0.0126178	4.747e-25	616	FALSE	1
	cg17003395-chr20:16607054:SNP	cg17003395	TSS1500	NM_024704	KIF16B	Island	chr20	16555519	chr20:16607054:SNP	rs6044176	51535	0.479166	0.0119121	0	27257	A	G	0.143	0.0252	TRUE	35	++++++++++++++++++++++++?+++++++++++	67.1	103.423	6.231e-09	0.0102802	0.468483	0.021827	3.42e-102	0.0362348	6.387e-40	616	FALSE	1
	cg17003395-chr20:16623326:SNP	cg17003395	TSS1500	NM_024704	KIF16B	Island	chr20	16555519	chr20:16623326:SNP	rs1105699	67807	0.51741	0.0126931	0	27742	G	A	0.121	0.0141	TRUE	36	------------------------------------	60.7	89.0323	1.342e-06	0.0090626	0.508974	0.0212559	1.04e-126	0.0322883	8.595e-58	616	FALSE	1
	cg17003395-chr20:16502056:SNP	cg17003395	TSS1500	NM_024704	KIF16B	Island	chr20	16555519	chr20:16502056:SNP	rs6034513	53463	-0.129432	0.009343	1.214e-43	27247	G	A	0.2978	0.0239	TRUE	35	++++++++++++++++-+++++++?+++++++++++	24.6	45.0633	0.0972	0.0010072	-0.129006	0.0111665	7.134e-31	0.0123831	1.431e-25	616	FALSE	1
	cg17003395-chr20:16421618:SNP	cg17003395	TSS1500	NM_024704	KIF16B	Island	chr20	16555519	chr20:16421618:SNP	rs17671977	133901	-0.144198	0.0112572	1.453e-37	27241	A	G	0.1767	0.0183	TRUE	35	----+----------+--------?+----------	25.4	45.5758	0.08866	0.0015309	-0.141281	0.0135675	2.158e-25	0.0150899	1.225e-21	616	FALSE	1
	cg17003395-chr20:16460007:SNP	cg17003395	TSS1500	NM_024704	KIF16B	Island	chr20	16555519	chr20:16460007:SNP	rs6034493	95512	0.472613	0.0154099	1.46e-206	27719	T	C	0.0807	0.0117	TRUE	36	++++++++++++++++-+++++++++++++++++-+	61	89.7964	1.05e-06	0.0135544	0.46804	0.0259569	1.105e-72	0.0395359	6.185e-33	616	FALSE	1
	cg17003395-chr20:16519613:SNP	cg17003395	TSS1500	NM_024704	KIF16B	Island	chr20	16555519	chr20:16519613:SNP	rs73101076	35906	-0.313097	0.0147071	1.44e-100	26633	T	C	0.092	0.0189	TRUE	34	------------------------?-?---------	19.7	41.0879	0.1575	0.0018235	-0.315254	0.0168915	9.813e-78	0.0183116	1.529e-65	616	FALSE	1
	cg17003395-chr20:16342528:SNP	cg17003395	TSS1500	NM_024704	KIF16B	Island	chr20	16555519	chr20:16342528:SNP	rs75365611	212991	-0.175325	0.0126522	1.15e-43	26470	G	T	0.1378	0.0176	TRUE	34	+++++++?+++++++-++++++++?-++++++++-+	29.3	46.6941	0.0575	0.0022904	-0.171835	0.0157326	9.021e-28	0.0179026	1.203e-22	616	FALSE	1
	cg17003395-chr20:16521267:SNP	cg17003395	TSS1500	NM_024704	KIF16B	Island	chr20	16555519	chr20:16521267:SNP	rs6034521	34252	-0.268841	0.0098251	7.6e-165	27735	C	G	0.241	0.0198	TRUE	36	------------------------------------	56.3	80.0462	2.204e-05	0.0045315	-0.269838	0.0156476	1.226e-66	0.0224703	5.464e-33	616	FALSE	1
	cg17003395-chr20:16476368:SNP	cg17003395	TSS1500	NM_024704	KIF16B	Island	chr20	16555519	chr20:16476368:SNP	rs76865709	79151	-0.178284	0.011221	7.624e-57	27249	T	A	0.1762	0.0203	TRUE	35	++++++++++++++++++++++++?+++++++++++	6.7	36.4538	0.3553	0.0003222	-0.178112	0.0117777	1.145e-51	0.0120308	1.106e-49	616	FALSE	1
	cg17003395-chr20:16411591:SNP	cg17003395	TSS1500	NM_024704	KIF16B	Island	chr20	16555519	chr20:16411591:SNP	rs59088195	143928	-0.50435	0.0344873	1.968e-48	10856	C	G	0.9603	0.0055	TRUE	15	-??--?----?--??-????--????-?-???-???	56.7	32.3439	0.003579	0.0240206	-0.510457	0.0550962	1.954e-20	0.0796752	2.45e-10	616	FALSE	1
	cg17003395-chr20:16624570:SNP	cg17003395	TSS1500	NM_024704	KIF16B	Island	chr20	16555519	chr20:16624570:SNP	rs6111219	69051	0.516674	0.0127105	0	27743	T	C	0.1206	0.014	TRUE	36	++++++++++++++++++++++++++++++++++++	60.8	89.3129	1.226e-06	0.0091344	0.508409	0.0213139	9.35e-126	0.0324346	3.94e-57	616	FALSE	1
	cg17003395-chr20:16240965:SNP	cg17003395	TSS1500	NM_024704	KIF16B	Island	chr20	16555519	chr20:16240965:SNP	chr20.16240965	314554	0.183588	0.014077	7.084e-39	16760	C	T	0.1849	0.0162	TRUE	21	?--??--???--?+-?+---??--?-?-?--??---	27.4	27.5388	0.1208	0.0016132	0.178914	0.0174097	8.976e-25	0.0193832	2.758e-21	616	FALSE	1
	cg17003395-chr20:16508080:SNP	cg17003395	TSS1500	NM_024704	KIF16B	Island	chr20	16555519	chr20:16508080:SNP	rs6650810	47439	0.213181	0.0100605	1.18e-99	24981	T	A	0.2655	0.0192	TRUE	33	-------?-?--------------?-----------	53.1	68.2844	0.0001956	0.0038433	0.208906	0.0154913	1.906e-41	0.0214679	3.076e-23	616	FALSE	1
	cg17003395-chr20:16599920:INDEL	cg17003395	TSS1500	NM_024704	KIF16B	Island	chr20	16555519	chr20:16599920:INDEL	chr20.16599920	44401	0.471867	0.0110478	0	16764	D	I	0.3414	0.0299	TRUE	21	?++??++???++?++?++++??++?+?+?++??+++	71.6	70.5107	1.503e-07	0.0066557	0.459868	0.0221759	1.6e-95	0.0389494	8.813e-34	616	FALSE	1
	cg17003395-chr20:16399367:SNP	cg17003395	TSS1500	NM_024704	KIF16B	Island	chr20	16555519	chr20:16399367:SNP	rs111255716	156152	0.633166	0.0278665	2.75e-114	26764	T	C	0.0254	0.0064	TRUE	34	++++++++++++++++-+++++++?+++?+++++++	49.7	65.5891	0.0006261	0.0266314	0.616076	0.042254	3.748e-48	0.0553861	2.898e-30	616	FALSE	1
	cg17003395-chr20:16457845:INDEL	cg17003395	TSS1500	NM_024704	KIF16B	Island	chr20	16555519	chr20:16457845:INDEL	chr20.16457845	97674	0.232632	0.0201818	9.663e-31	6174	D	I	0.2664	0.015	TRUE	9	+??++???+???+??+????++????+?????????	29.8	11.3952	0.1803	0.0016326	0.234793	0.0250811	7.87e-21	0.0287469	5.849e-16	616	FALSE	1
	cg17003395-chr20:16329494:INDEL	cg17003395	TSS1500	NM_024704	KIF16B	Island	chr20	16555519	chr20:16329494:INDEL	chr20.16329494	226025	0.446425	0.0241713	3.657e-76	23790	I	D	0.0374	0.0114	TRUE	31	-------?-?--------------?---?--?----	46.8	56.3806	0.002468	0.0162183	0.458736	0.0354129	2.233e-38	0.0454265	8.579e-23	616	FALSE	1
	cg17003395-chr20:16228656:INDEL	cg17003395	TSS1500	NM_024704	KIF16B	Island	chr20	16555519	chr20:16228656:INDEL	chr20.16228656	326863	0.178508	0.014642	3.451e-34	15894	I	D	0.1757	0.0154	TRUE	20	?--??-????--?+-?----??--?-?-?--??---	31.6	27.7735	0.08789	0.0020443	0.174683	0.0188231	1.69e-20	0.0214031	7.412e-17	616	FALSE	1
	cg17003395-chr20:16517950:SNP	cg17003395	TSS1500	NM_024704	KIF16B	Island	chr20	16555519	chr20:16517950:SNP	rs6075068	37569	-0.324111	0.0108056	1.15e-197	27741	G	C	0.1842	0.0288	TRUE	36	++++++++++++++++++++++++++++++++++++	36.9	55.4634	0.0153	0.0024868	-0.32503	0.0142291	1.73e-115	0.0171233	6.704e-80	616	FALSE	1
	cg17003395-chr20:16360219:SNP	cg17003395	TSS1500	NM_024704	KIF16B	Island	chr20	16555519	chr20:16360219:SNP	rs2236145	195300	0.647742	0.0322677	1.25e-89	26503	T	C	0.0232	0.0104	TRUE	33	+++++++++++++++?++?+++++++++?+++++++	5.5	33.8751	0.3771	0.0020418	0.648067	0.03359	6.095e-83	0.0341585	3.459e-80	616	FALSE	1
	cg17003395-chr20:16652087:SNP	cg17003395	TSS1500	NM_024704	KIF16B	Island	chr20	16555519	chr20:16652087:SNP	rs6111240	96568	-0.185599	0.008592	1.74e-103	27739	C	T	0.4067	0.017	TRUE	36	+++++++++++++++--+++++++++++++++++++	41.2	59.5504	0.005953	0.0018881	-0.18098	0.0117541	1.711e-53	0.0146188	6.225e-37	616	FALSE	1
	cg17003395-chr20:16271810:SNP	cg17003395	TSS1500	NM_024704	KIF16B	Island	chr20	16555519	chr20:16271810:SNP	rs6043870	283709	0.393601	0.0231556	8.485e-65	27745	T	C	0.0352	0.0117	TRUE	36	+++++++++++-++++++++++++++++++++++++	46.5	65.4732	0.001351	0.017054	0.402159	0.0337343	9.16e-33	0.0433164	1.021e-19	616	FALSE	1
	cg17003395-chr20:16568537:SNP	cg17003395	TSS1500	NM_024704	KIF16B	Island	chr20	16555519	chr20:16568537:SNP	rs910319	13018	-0.360696	0.0098699	2.13e-292	27247	C	T	0.2401	0.0256	TRUE	35	++++++++++++++++++++++++?+++++++++++	66.8	102.398	8.907e-09	0.0069535	-0.359652	0.0180344	1.739e-88	0.0297251	6.942e-34	616	FALSE	1
	cg17003395-chr20:16210855:SNP	cg17003395	TSS1500	NM_024704	KIF16B	Island	chr20	16555519	chr20:16210855:SNP	rs6080185	344664	0.127979	0.0099302	5.27e-38	27724	C	T	0.2429	0.0159	TRUE	36	-------------+------------+-+---+---	55.7	78.951	3.062e-05	0.0045158	0.12347	0.0157018	3.738e-15	0.0224001	1.108e-08	616	FALSE	1
	cg17003395-chr20:16531772:INDEL	cg17003395	TSS1500	NM_024704	KIF16B	Island	chr20	16555519	chr20:16531772:INDEL	chr20.16531772	23747	0.336235	0.019496	1.192e-66	7506	D	I	0.7861	0.0174	TRUE	11	+??++???+???+??+????++????+?+???+???	43.1	17.5704	0.06266	0.0032727	0.34096	0.0268716	6.849e-37	0.0342554	9.652e-23	616	FALSE	1
	cg17003395-chr20:16530304:SNP	cg17003395	TSS1500	NM_024704	KIF16B	Island	chr20	16555519	chr20:16530304:SNP	rs28763700	25215	-0.324368	0.0111227	5.74e-187	26232	G	A	0.1829	0.0291	TRUE	34	+++++++?+++++++++++++++++++++++?++++	38.7	53.8238	0.01249	0.0026895	-0.325451	0.0149134	1.41e-105	0.0181413	1.685e-71	616	FALSE	1
	cg17003395-chr20:16450576:SNP	cg17003395	TSS1500	NM_024704	KIF16B	Island	chr20	16555519	chr20:16450576:SNP	rs77904578	104943	-0.156669	0.0113873	4.55e-43	27236	A	G	0.1698	0.0178	TRUE	35	----+----------+--------?+----------	13.3	39.2053	0.2477	0.0007045	-0.155275	0.0125424	3.352e-35	0.0131307	8.111e-33	616	FALSE	1
	cg17003395-chr20:16460591:SNP	cg17003395	TSS1500	NM_024704	KIF16B	Island	chr20	16555519	chr20:16460591:SNP	rs68182150	94928	0.675222	0.0188042	2.28e-282	27245	G	A	0.0536	0.0099	TRUE	35	------------------------?-----------	63.6	93.3999	1.916e-07	0.0219216	0.663531	0.0329752	4.73e-90	0.0516561	4.792e-39	616	FALSE	1
	cg17003395-chr20:16645424:SNP	cg17003395	TSS1500	NM_024704	KIF16B	Island	chr20	16555519	chr20:16645424:SNP	rs11699707	89905	0.387909	0.0144991	1.11e-157	26463	T	G	0.0966	0.0097	TRUE	34	+++++++?+++++++-++++++++?+++++++++++	73	122.231	3.565e-12	0.0195744	0.372209	0.0291561	2.536e-37	0.0537045	5.084e-13	616	FALSE	1
	cg17003395-chr20:16457896:SNP	cg17003395	TSS1500	NM_024704	KIF16B	Island	chr20	16555519	chr20:16457896:SNP	rs6043994	97623	0.260641	0.0094173	1.32e-168	27731	A	G	0.2701	0.0177	TRUE	36	+++++++++++++-++++++++++++++++++++++	51.3	71.9042	0.0002365	0.0034099	0.262366	0.014202	3.346e-76	0.0193469	2.287e-41	616	FALSE	1
	cg17003395-chr20:16658506:SNP	cg17003395	TSS1500	NM_024704	KIF16B	Island	chr20	16555519	chr20:16658506:SNP	rs6044225	102987	0.274791	0.0119624	9.04e-117	27107	T	C	0.1483	0.0111	TRUE	35	++++++++++++++++++++++++++?+++++++++	63.9	94.2273	1.453e-07	0.008978	0.268743	0.0208651	5.831e-38	0.0331524	1.145e-16	616	FALSE	1
	cg17003395-chr20:16240412:SNP	cg17003395	TSS1500	NM_024704	KIF16B	Island	chr20	16555519	chr20:16240412:SNP	rs2486221	315107	0.136331	0.0119021	2.237e-30	16761	A	G	0.3008	0.0308	TRUE	21	?++??++???++?++?++++??++?+?+?++??+++	9.9	22.2053	0.3295	0.0003371	0.134352	0.0128514	1.401e-25	0.0132145	5.921e-25	616	FALSE	1
	cg17003395-chr20:16455401:SNP	cg17003395	TSS1500	NM_024704	KIF16B	Island	chr20	16555519	chr20:16455401:SNP	rs2876429	100118	0.112856	0.008722	2.703e-38	26455	C	T	0.4398	0.0194	TRUE	34	-------?-----+---+------?-----------	14.9	38.7684	0.2256	0.0004583	0.114141	0.0097104	6.693e-32	0.0102466	3.272e-28	616	FALSE	1
	cg17003395-chr20:16491059:SNP	cg17003395	TSS1500	NM_024704	KIF16B	Island	chr20	16555519	chr20:16491059:SNP	rs8184826	64460	-0.131393	0.0095017	1.719e-43	26460	G	A	0.2959	0.0241	TRUE	34	++++-++?++++++++-+++++++?+++++++++++	29.8	47.0319	0.0538	0.0013233	-0.131169	0.0118432	1.651e-28	0.013542	2.937e-22	616	FALSE	1
	cg17003395-chr20:16399660:SNP	cg17003395	TSS1500	NM_024704	KIF16B	Island	chr20	16555519	chr20:16399660:SNP	rs79832525	155859	-0.147636	0.0112924	4.637e-39	27235	C	G	0.1754	0.0183	TRUE	35	----+----------+--------?+----------	23.6	44.4766	0.1078	0.0013944	-0.144894	0.0134219	3.621e-27	0.014772	1.613e-23	616	FALSE	1
	cg17003395-chr20:16625584:INDEL	cg17003395	TSS1500	NM_024704	KIF16B	Island	chr20	16555519	chr20:16625584:INDEL	chr20.16625584	70065	-0.112352	0.0143817	5.621e-15	16259	D	I	0.1859	0.018	TRUE	20	?--??--???--?--?+---??-??-?+?+-??---	29.6	26.9938	0.1048	0.0017919	-0.105674	0.0181013	5.287e-09	0.0204325	3.826e-08	616	FALSE	1
	cg17003395-chr20:16415869:SNP	cg17003395	TSS1500	NM_024704	KIF16B	Island	chr20	16555519	chr20:16415869:SNP	rs13044096	139650	0.600196	0.0233213	4.63e-146	26771	A	G	0.0356	0.0085	TRUE	34	++++++++++++++++++++++++?+++?+++++++	58.9	80.3799	7.875e-06	0.0269494	0.600932	0.038789	3.909e-54	0.0568049	4.288e-26	616	FALSE	1
	cg17003395-chr20:16540035:SNP	cg17003395	TSS1500	NM_024704	KIF16B	Island	chr20	16555519	chr20:16540035:SNP	rs12106039	15484	0.504331	0.0095374	0	27730	A	G	0.2395	0.0182	TRUE	36	++++++++++++++++++++++++++++++++++++	62.5	93.4087	3.24e-07	0.0055313	0.499499	0.0163311	1.9e-205	0.0254535	2.264e-87	616	FALSE	1
	cg17003395-chr20:16232405:SNP	cg17003395	TSS1500	NM_024704	KIF16B	Island	chr20	16555519	chr20:16232405:SNP	rs78089478	323114	0.0992193	0.0093852	4.021e-26	25467	C	T	0.3376	0.0235	TRUE	34	-------?-?--++--+-----------+-------	39.8	54.7831	0.009982	0.0020059	0.0967497	0.0127016	2.594e-14	0.0155802	1.912e-10	616	FALSE	1
	cg17003395-chr20:16650592:SNP	cg17003395	TSS1500	NM_024704	KIF16B	Island	chr20	16555519	chr20:16650592:SNP	rs7272381	95073	0.675232	0.0179135	6.19999999999987e-311	27232	A	G	0.0626	0.0188	TRUE	35	++++++++++++++++-+++++++?+++++++++++	57.5	80.0435	1.4e-05	0.0154291	0.656815	0.0289988	1.41e-113	0.0421723	1.066e-57	616	FALSE	1
	cg17003395-chr20:16628169:SNP	cg17003395	TSS1500	NM_024704	KIF16B	Island	chr20	16555519	chr20:16628169:SNP	rs2328050	72650	0.517744	0.0126832	0	27750	A	G	0.1212	0.0145	TRUE	36	++++++++++++++++++++++++++++++++++++	60.7	89.0845	1.32e-06	0.0090568	0.509392	0.0212432	4.6e-127	0.0322822	6.927e-58	616	FALSE	1
	cg17003395-chr20:16647555:SNP	cg17003395	TSS1500	NM_024704	KIF16B	Island	chr20	16555519	chr20:16647555:SNP	rs1885579	92036	0.318827	0.0087064	1.38e-293	27748	G	A	0.3557	0.0191	TRUE	36	------------------------------------	58.3	83.9868	6.597e-06	0.0038693	0.311624	0.0141847	5.7e-107	0.0208921	1.398e-52	616	FALSE	1
	cg17003395-chr20:16524711:SNP	cg17003395	TSS1500	NM_024704	KIF16B	Island	chr20	16555519	chr20:16524711:SNP	rs6080297	30808	-0.32395	0.0107923	5.9e-198	27742	C	T	0.1847	0.029	TRUE	36	++++++++++++++++++++++++++++++++++++	35.1	53.9093	0.0215	0.0022923	-0.324975	0.0139974	3.08e-119	0.0166229	1.384e-84	616	FALSE	1
	cg17003395-chr20:16480139:SNP	cg17003395	TSS1500	NM_024704	KIF16B	Island	chr20	16555519	chr20:16480139:SNP	rs6044034	75380	-0.135115	0.0094271	1.367e-46	27257	A	T	0.2867	0.0226	TRUE	35	---------------++-------?------+----	29.6	48.2696	0.05338	0.0013223	-0.134989	0.0117063	9.172e-31	0.0133835	5.776e-24	616	FALSE	1
	cg17003395-chr20:16623654:SNP	cg17003395	TSS1500	NM_024704	KIF16B	Island	chr20	16555519	chr20:16623654:SNP	rs6044189	68135	0.517747	0.0126826	0	27748	A	G	0.1212	0.0144	TRUE	36	++++++++++++++++++++++++++++++++++++	60.5	88.5475	1.567e-06	0.0089661	0.509467	0.021179	7.34e-128	0.0320861	1.421e-58	616	FALSE	1
	cg17003395-chr20:16661067:SNP	cg17003395	TSS1500	NM_024704	KIF16B	Island	chr20	16555519	chr20:16661067:SNP	rs7266595	105548	0.662578	0.0216893	5.89e-205	20748	C	T	0.0578	0.019	TRUE	27	-----?--------?-+-??---??-?--??-----	55.3	58.2102	0.0002904	0.0160537	0.645684	0.0345088	4.049e-78	0.0485591	2.169e-42	616	FALSE	1
	cg17003395-chr20:16432148:SNP	cg17003395	TSS1500	NM_024704	KIF16B	Island	chr20	16555519	chr20:16432148:SNP	rs10485553	123371	-0.146633	0.0112194	4.914e-39	27740	A	G	0.1735	0.0184	TRUE	36	----+----------+---------+----------	22.7	45.2951	0.1141	0.0013508	-0.144023	0.013246	1.55e-27	0.0145196	5.581e-24	616	FALSE	1
	cg17003395-chr20:16606091:INDEL	cg17003395	TSS1500	NM_024704	KIF16B	Island	chr20	16555519	chr20:16606091:INDEL	chr20.16606091	50572	0.447579	0.0160337	1.76e-171	16763	I	D	0.1243	0.0219	TRUE	21	?--??--???--?--?----??--?-?-?--??---	74.6	78.7739	6.333e-09	0.0163973	0.426319	0.0342252	1.292e-35	0.0631519	1.367e-12	616	FALSE	1
	cg17003395-chr20:16293490:SNP	cg17003395	TSS1500	NM_024704	KIF16B	Island	chr20	16555519	chr20:16293490:SNP	rs35123649	262029	0.447202	0.0229477	1.391e-84	26770	A	C	0.0367	0.0111	TRUE	34	++++++++++++++++++++++++?+++?+++++++	42.3	57.2391	0.00553	0.0133531	0.457337	0.032103	4.751e-46	0.0398032	2.735e-29	616	FALSE	1
	cg17003395-chr20:16439550:SNP	cg17003395	TSS1500	NM_024704	KIF16B	Island	chr20	16555519	chr20:16439550:SNP	rs7348023	115969	0.655015	0.0201376	4.45e-232	27748	A	G	0.0506	0.0168	TRUE	36	++++++++++++++++++++++++++++++++++++	48.1	67.4338	0.0008052	0.0137756	0.639334	0.0298366	7.34e-102	0.0387988	6.07e-64	616	FALSE	1
	cg17003395-chr20:16628237:SNP	cg17003395	TSS1500	NM_024704	KIF16B	Island	chr20	16555519	chr20:16628237:SNP	rs2328051	72718	0.189973	0.009283	4.45e-93	27745	C	T	0.2991	0.0204	TRUE	36	-------------------------+--------+-	50.3	70.4235	0.0003572	0.003178	0.191399	0.0138179	1.244e-43	0.0186783	2.677e-24	616	FALSE	1
	cg17003395-chr20:16660005:SNP	cg17003395	TSS1500	NM_024704	KIF16B	Island	chr20	16555519	chr20:16660005:SNP	rs1885570	104486	0.261838	0.0122066	4.51e-102	27142	A	G	0.1407	0.0102	TRUE	35	++++++++++++++++++++++++++?+++++++++	59.4	83.7082	4.469e-06	0.0077163	0.256047	0.0200936	3.421e-37	0.0300526	2.968e-18	616	FALSE	1
	cg17003395-chr20:16240964:INDEL	cg17003395	TSS1500	NM_024704	KIF16B	Island	chr20	16555519	chr20:16240964:INDEL	chr20.16240964	314555	0.191626	0.0138572	1.714e-43	16768	D	I	0.1931	0.0188	TRUE	21	?++??++???++?-+?++++??++?+?+?++??+++	32.6	29.6619	0.07552	0.0020021	0.187583	0.0178673	8.763e-26	0.0205516	1.119e-20	616	FALSE	1
	cg17003395-chr20:16503866:SNP	cg17003395	TSS1500	NM_024704	KIF16B	Island	chr20	16555519	chr20:16503866:SNP	rs4420760	51653	-0.192777	0.0153317	2.943e-36	27254	G	A	0.0854	0.008	TRUE	35	++++++++++++++++--++++++?+++++++++--	28.1	47.2914	0.06448	0.0032587	-0.19079	0.0188306	3.986e-24	0.0213252	1.568e-19	616	FALSE	1
	cg17003395-chr20:16629423:SNP	cg17003395	TSS1500	NM_024704	KIF16B	Island	chr20	16555519	chr20:16629423:SNP	rs6111221	73904	0.232081	0.0095261	4.26e-131	27749	A	G	0.2634	0.02	TRUE	36	++++++++++++++++++++++++++++++++++++	50	70.0601	0.0003949	0.0033153	0.230114	0.0141791	3.139e-59	0.0190686	4.444e-34	616	FALSE	1
	cg17003395-chr20:16298113:SNP	cg17003395	TSS1500	NM_024704	KIF16B	Island	chr20	16555519	chr20:16298113:SNP	rs13038209	257406	0.446089	0.0229343	2.871e-84	26771	G	A	0.0368	0.0111	TRUE	34	------------------------?---?-------	42.1	57.004	0.005858	0.0132066	0.45543	0.0319995	5.766e-46	0.0396165	2.063e-29	616	FALSE	1
	cg17003395-chr20:16345149:SNP	cg17003395	TSS1500	NM_024704	KIF16B	Island	chr20	16555519	chr20:16345149:SNP	rs13045434	210370	0.49652	0.0237476	4.51e-97	27256	A	T	0.0338	0.009	TRUE	35	++++++++++++++++++++++++++++?+++++++	44.1	60.7783	0.003188	0.0157726	0.50452	0.0337353	1.439e-50	0.0424511	1.332e-31	616	FALSE	1
	cg17003395-chr20:16370156:SNP	cg17003395	TSS1500	NM_024704	KIF16B	Island	chr20	16555519	chr20:16370156:SNP	rs13038383	185363	0.526847	0.0224885	2.25e-121	26770	A	G	0.0378	0.0087	TRUE	34	++++++++++++++++++++++++?+++?+++++++	54.5	72.5185	8.659e-05	0.0208848	0.524722	0.0354347	1.298e-49	0.0494192	1.553e-26	616	FALSE	1
	cg17003395-chr20:16226332:SNP	cg17003395	TSS1500	NM_024704	KIF16B	Island	chr20	16555519	chr20:16226332:SNP	rs996090	329187	0.0913229	0.0090213	4.365e-24	27737	T	A	0.3306	0.0203	TRUE	36	----------------------------+---+---	29.6	49.6863	0.05114	0.0012463	0.0886781	0.0112347	2.945e-15	0.0128067	9.972e-13	616	FALSE	1
	cg17003395-chr20:16629718:SNP	cg17003395	TSS1500	NM_024704	KIF16B	Island	chr20	16555519	chr20:16629718:SNP	rs73105238	74199	-0.103555	0.01022	3.96e-24	27240	T	C	0.2308	0.0148	TRUE	35	---------------++-------?+-+--------	19.8	42.4056	0.1527	0.0009162	-0.10201	0.01181	5.744e-18	0.0127466	4.506e-16	616	FALSE	1
	cg17003395-chr20:16230281:SNP	cg17003395	TSS1500	NM_024704	KIF16B	Island	chr20	16555519	chr20:16230281:SNP	rs2749751	325238	0.164845	0.0107047	1.655e-53	27745	T	C	0.1975	0.018	TRUE	36	+++++++++++++-++++++++++++++-+++++++	41.2	59.4937	0.006034	0.0029255	0.15944	0.0146749	1.696e-27	0.0181961	1.312e-19	616	FALSE	1
	cg17003395-chr20:16647892:SNP	cg17003395	TSS1500	NM_024704	KIF16B	Island	chr20	16555519	chr20:16647892:SNP	rs6080362	92373	-0.152588	0.0099394	3.443e-53	27741	C	G	0.2394	0.0119	TRUE	36	------------------------------------	36.5	55.1064	0.01656	0.0020681	-0.151923	0.0130535	2.628e-31	0.0156493	1.836e-22	616	FALSE	1
	cg17003395-chr20:16535666:SNP	cg17003395	TSS1500	NM_024704	KIF16B	Island	chr20	16555519	chr20:16535666:SNP	rs6080301	19853	-0.321853	0.0107781	6.16e-196	27733	G	A	0.1853	0.0288	TRUE	36	++++++++++++++++++++++++++++++++++++	34.1	53.0829	0.02565	0.0021861	-0.322853	0.0138564	4.44e-120	0.0163466	2.663e-86	616	FALSE	1
	cg17003395-chr20:16629479:SNP	cg17003395	TSS1500	NM_024704	KIF16B	Island	chr20	16555519	chr20:16629479:SNP	rs6111223	73960	0.197192	0.0096099	1.44e-93	24997	C	A	0.3064	0.0218	TRUE	33	-------?-?---+----------?-----------	49.2	63.0287	0.0008625	0.0029984	0.194769	0.0142045	8.632e-43	0.0189282	2.054e-25	616	FALSE	1
	cg17003395-chr20:16382247:SNP	cg17003395	TSS1500	NM_024704	KIF16B	Island	chr20	16555519	chr20:16382247:SNP	rs35732002	173272	0.52724	0.0225218	3.36e-121	26768	G	A	0.0377	0.0087	TRUE	34	------------------------?---?-------	53.8	71.4719	0.0001178	0.0203926	0.525778	0.0352321	2.327e-50	0.048778	3.121e-27	616	FALSE	1
	cg17003395-chr20:16300608:SNP	cg17003395	TSS1500	NM_024704	KIF16B	Island	chr20	16555519	chr20:16300608:SNP	rs13040354	254911	0.450939	0.0227271	1.305e-87	26759	G	A	0.0375	0.0106	TRUE	34	------------------------?---?-------	42.2	57.1238	0.005689	0.0130313	0.459853	0.0317208	1.268e-47	0.0393412	2.041e-30	616	FALSE	1
	cg17003395-chr20:16421353:SNP	cg17003395	TSS1500	NM_024704	KIF16B	Island	chr20	16555519	chr20:16421353:SNP	rs77880775	134166	-0.143931	0.0112014	8.662e-38	27728	A	C	0.1751	0.0182	TRUE	36	----+----------+---------+----------	22.5	45.153	0.1169	0.0013278	-0.141181	0.0131992	1.06e-26	0.0144507	2.277e-23	616	FALSE	1
	cg17003395-chr20:16451033:SNP	cg17003395	TSS1500	NM_024704	KIF16B	Island	chr20	16555519	chr20:16451033:SNP	rs6043976	104486	0.126123	0.0102381	7.152e-35	27745	C	A	0.2166	0.0166	TRUE	36	-------------+---+----------------+-	44.4	62.8959	0.002616	0.0030483	0.128623	0.0144485	5.476e-19	0.0183981	7.119e-12	616	FALSE	1
	cg17003395-chr20:16652782:INDEL	cg17003395	TSS1500	NM_024704	KIF16B	Island	chr20	16555519	chr20:16652782:INDEL	chr20.16652782	97263	0.370625	0.0100074	3.12e-300	24276	D	I	0.2711	0.0316	TRUE	32	+++++++?+?++++++++++++++?++++++?++++	65.2	89.041	1.618e-07	0.0060951	0.361016	0.0178597	7.37e-91	0.0287442	4.871e-38	616	FALSE	1
	cg17003395-chr20:16513920:SNP	cg17003395	TSS1500	NM_024704	KIF16B	Island	chr20	16555519	chr20:16513920:SNP	rs6080291	41599	-0.131413	0.0134576	1.592e-22	26625	T	A	0.1149	0.0199	TRUE	34	++++-++++++++++++-++++++?+?+++++++++	26.8	45.0706	0.07846	0.0022801	-0.134551	0.0163171	1.638e-16	0.0183801	8.694e-13	616	FALSE	1
	cg17003395-chr20:16613911:SNP	cg17003395	TSS1500	NM_024704	KIF16B	Island	chr20	16555519	chr20:16613911:SNP	rs6111209	58392	0.554836	0.0131797	0	27224	T	C	0.1126	0.0145	TRUE	35	++++++++++++++++++++++++?+++++++++++	65.4	98.1678	3.829e-08	0.0116172	0.542338	0.023504	8.4e-118	0.0380537	3.747e-48	616	FALSE	1
	cg17003395-chr20:16456461:SNP	cg17003395	TSS1500	NM_024704	KIF16B	Island	chr20	16555519	chr20:16456461:SNP	rs6111155	99058	0.258107	0.0094303	6.24e-165	27733	A	C	0.2685	0.0174	TRUE	36	+++++++++++++-++++++++++++++++++++++	51.8	72.6031	0.0001942	0.0034842	0.259539	0.0142953	1.163e-73	0.0195619	9.455e-40	616	FALSE	1
	cg17003395-chr20:16627033:SNP	cg17003395	TSS1500	NM_024704	KIF16B	Island	chr20	16555519	chr20:16627033:SNP	rs73103369	71514	-0.106505	0.011275	3.516e-21	27228	G	C	0.1786	0.016	TRUE	35	++++-++++++++++--++++++?+++-+-++++++	30.4	48.8469	0.04764	0.0019697	-0.103148	0.0141167	2.736e-13	0.0161985	4.865e-11	616	FALSE	1
	cg17003395-chr20:16545368:SNP	cg17003395	TSS1500	NM_024704	KIF16B	Island	chr20	16555519	chr20:16545368:SNP	rs35610860	10151	0.966401	0.0112366	0	27229	T	C	0.1351	0.0153	TRUE	35	++++++++++++++++++++++++?+++++++++++	81.2	180.939	5.975e-22	0.019376	0.945236	0.0270207	4.23e-268	0.0597984	9.504e-59	616	FALSE	1
	cg17003395-chr20:16594573:SNP	cg17003395	TSS1500	NM_024704	KIF16B	Island	chr20	16555519	chr20:16594573:SNP	rs6044166	39054	-0.203279	0.0085612	1.26e-124	27241	A	G	0.4519	0.0172	TRUE	35	------------------------?---------+-	35.2	52.4758	0.0224	0.0014121	-0.201796	0.0111269	1.657e-73	0.0132135	2.089e-53	616	FALSE	1
	cg17003395-chr20:16659190:SNP	cg17003395	TSS1500	NM_024704	KIF16B	Island	chr20	16555519	chr20:16659190:SNP	rs75314078	103671	0.702816	0.0192101	4.81e-293	26693	G	A	0.0572	0.0201	TRUE	34	------------------?-------?---------	55.4	73.9712	5.624e-05	0.0158105	0.691021	0.0303981	2.14e-114	0.0430603	6.923e-60	616	FALSE	1
	cg17003395-chr20:16271689:SNP	cg17003395	TSS1500	NM_024704	KIF16B	Island	chr20	16555519	chr20:16271689:SNP	rs6043868	283830	0.383417	0.024414	1.402e-55	24865	C	A	0.0353	0.012	TRUE	31	-----------+--------??----?-?--?----	48.8	58.5682	0.001368	0.0178969	0.386358	0.0364353	2.856e-26	0.0476628	8.669e-16	616	FALSE	1
	cg17003395-chr20:16465015:SNP	cg17003395	TSS1500	NM_024704	KIF16B	Island	chr20	16555519	chr20:16465015:SNP	rs6044008	90504	0.56592	0.0169702	7.82e-244	27257	A	G	0.0665	0.0106	TRUE	35	++++++++++++++++++++++++?+++++++++++	64.9	96.9757	5.746e-08	0.0189113	0.554288	0.0301817	2.503e-75	0.0484029	1.403e-31	616	FALSE	1
	cg17003395-chr20:16659946:SNP	cg17003395	TSS1500	NM_024704	KIF16B	Island	chr20	16555519	chr20:16659946:SNP	rs6044227	104427	0.263325	0.0121917	1.84e-103	27139	A	C	0.1412	0.0103	TRUE	35	++++++++++++++++++++++++++?+++++++++	60	84.9891	2.978e-06	0.0078955	0.25719	0.0202184	4.542e-37	0.0304753	5.59e-18	616	FALSE	1
	cg17003395-chr20:16541973:SNP	cg17003395	TSS1500	NM_024704	KIF16B	Island	chr20	16555519	chr20:16541973:SNP	rs12481431	13546	-0.282468	0.0154899	2.688e-74	26630	G	T	0.0886	0.016	TRUE	34	++++++++++++++++++++++++?+?+++++++-+	0	21.0985	0.9459	0	-0.282468	0.0154899	2.688e-74	0.0154899	2.688e-74	616	FALSE	1
	cg17003395-chr20:16511264:SNP	cg17003395	TSS1500	NM_024704	KIF16B	Island	chr20	16555519	chr20:16511264:SNP	rs4814506	44255	0.101456	0.0091344	1.158e-28	26426	T	C	0.3585	0.0415	TRUE	34	+++++++?++++++++++++++++?+++++++++-+	52.9	70.1167	0.0001746	0.0032379	0.101217	0.0140768	6.463e-13	0.0194082	1.718e-07	616	FALSE	1
	cg17003395-chr20:16592474:SNP	cg17003395	TSS1500	NM_024704	KIF16B	Island	chr20	16555519	chr20:16592474:SNP	rs2152188	36955	-0.292868	0.0163723	1.461e-71	26649	T	C	0.0788	0.0149	TRUE	34	------------------------?-?-------+-	0	20.4184	0.9573	0	-0.292868	0.0163723	1.461e-71	0.0163723	1.461e-71	616	FALSE	1
	cg17003395-chr20:16335863:SNP	cg17003395	TSS1500	NM_024704	KIF16B	Island	chr20	16555519	chr20:16335863:SNP	rs56293646	219656	0.495219	0.0236773	3.88e-97	27254	T	C	0.034	0.009	TRUE	35	++++++++++++++++++++++++++++?+++++++	42.5	59.1118	0.004822	0.0147007	0.50196	0.033121	6.987e-52	0.0411649	2.468e-33	616	FALSE	1
	cg17003395-chr20:16502497:SNP	cg17003395	TSS1500	NM_024704	KIF16B	Island	chr20	16555519	chr20:16502497:SNP	rs6034514	53022	-0.130679	0.0093529	2.31e-44	27250	G	T	0.2967	0.0238	TRUE	35	++++++++++++++++-+++++++?+++++++++++	24	44.7489	0.1028	0.0009806	-0.130262	0.0111342	1.286e-31	0.0123097	2.515e-26	616	FALSE	1
	cg17003395-chr20:16231567:SNP	cg17003395	TSS1500	NM_024704	KIF16B	Island	chr20	16555519	chr20:16231567:SNP	rs2749753	323952	0.102655	0.0089705	2.53e-30	27746	G	T	0.3388	0.0223	TRUE	36	------------++-++-----------+-------	33.8	52.8863	0.02673	0.0014998	0.099963	0.0115327	4.405e-18	0.0135548	3.637e-14	616	FALSE	1
	cg17003395-chr20:16479036:SNP	cg17003395	TSS1500	NM_024704	KIF16B	Island	chr20	16555519	chr20:16479036:SNP	rs6044033	76483	-0.135244	0.0094293	1.18e-46	27257	A	G	0.2865	0.0227	TRUE	35	---------------++-------?------+----	29.2	48.0442	0.05578	0.001302	-0.135067	0.0116792	6.219e-31	0.0133242	3.306e-24	616	FALSE	1
	cg17003395-chr20:16544848:SNP	cg17003395	TSS1500	NM_024704	KIF16B	Island	chr20	16555519	chr20:16544848:SNP	rs6075071	10671	-0.318837	0.0146725	1.06e-104	26648	T	C	0.0921	0.0179	TRUE	34	------------------------?-?---------	18.9	40.7039	0.1676	0.0017289	-0.321446	0.0167642	6.04e-82	0.0180978	1.809e-69	616	FALSE	1
	cg17003395-chr20:16275024:SNP	cg17003395	TSS1500	NM_024704	KIF16B	Island	chr20	16555519	chr20:16275024:SNP	rs73110390	280495	0.383427	0.0280329	1.379e-42	17974	C	T	0.0359	0.0129	TRUE	23	?--??--???-+?--?----??----?-?---?---	57.6	51.9178	0.0003209	0.0252245	0.386431	0.0465166	9.784e-17	0.0661549	6.795e-09	616	FALSE	1
	cg17003395-chr20:16624383:INDEL	cg17003395	TSS1500	NM_024704	KIF16B	Island	chr20	16555519	chr20:16624383:INDEL	chr20.16624383	68864	0.497585	0.0164026	3.89e-202	16769	I	D	0.1173	0.013	TRUE	21	?--??--???--?--?----??--?-?-?--??---	72.3	72.1868	7.973e-08	0.0151638	0.478736	0.0333323	8.893e-47	0.0592027	4.287e-17	616	FALSE	1
	cg17003395-chr20:16516380:INDEL	cg17003395	TSS1500	NM_024704	KIF16B	Island	chr20	16555519	chr20:16516380:INDEL	chr20.16516380	39139	-0.238388	0.0106542	6.88e-111	24276	I	D	0.2296	0.0333	TRUE	32	+++++++?+?++++++++++++++?++++++?++++	42.9	54.326	0.005926	0.0027748	-0.23901	0.0148464	2.597e-58	0.0186709	2.477e-37	616	FALSE	1
	cg17003395-chr20:16649540:SNP	cg17003395	TSS1500	NM_024704	KIF16B	Island	chr20	16555519	chr20:16649540:SNP	rs75759327	94021	0.675029	0.0179	3.26999999999997e-311	27232	A	T	0.0627	0.0188	TRUE	35	++++++++++++++++-+++++++?+++++++++++	57.7	80.3913	1.257e-05	0.0155215	0.656656	0.0290368	3.11e-113	0.0423237	2.886e-57	616	FALSE	1
	cg17003395-chr20:16470404:INDEL	cg17003395	TSS1500	NM_024704	KIF16B	Island	chr20	16555519	chr20:16470404:INDEL	chr20.16470404	85115	0.484665	0.016492	7.82e-190	24276	I	D	0.0809	0.0116	TRUE	32	-------?-?--------------?------?--+-	65.4	89.5319	1.368e-07	0.0166908	0.480493	0.0295466	1.83e-59	0.0476308	2.552e-24	616	FALSE	1
	cg17003395-chr20:16656416:SNP	cg17003395	TSS1500	NM_024704	KIF16B	Island	chr20	16555519	chr20:16656416:SNP	rs6111244	100897	-0.185272	0.0086003	6.22e-103	27713	A	T	0.4055	0.0173	TRUE	36	---------------++-------------------	40.8	59.0727	0.006671	0.0018549	-0.181022	0.0117157	7.402e-54	0.0145154	2.612e-37	616	FALSE	1
	cg17003395-chr20:16638856:SNP	cg17003395	TSS1500	NM_024704	KIF16B	Island	chr20	16555519	chr20:16638856:SNP	rs148955786	83337	0.514527	0.0128267	0	27227	A	T	0.1205	0.0135	TRUE	35	++++++++++++++++++++++++?+++++++++++	61.5	88.3926	9.97e-07	0.0093282	0.505695	0.0217385	1.06e-119	0.0333465	1.033e-53	616	FALSE	1
	cg17003395-chr20:16460521:SNP	cg17003395	TSS1500	NM_024704	KIF16B	Island	chr20	16555519	chr20:16460521:SNP	rs62199772	94998	0.479339	0.0152955	1.4e-215	27740	G	A	0.0819	0.0115	TRUE	36	----------------+-------------------	59.4	86.1514	3.352e-06	0.0124628	0.475521	0.0252165	2.549e-79	0.0376495	3.946e-37	616	FALSE	1
	cg17003395-chr20:16466828:SNP	cg17003395	TSS1500	NM_024704	KIF16B	Island	chr20	16555519	chr20:16466828:SNP	rs73597772	88691	-0.185128	0.0113309	5.262e-60	26471	C	T	0.1791	0.0199	TRUE	34	+++++++?++++++++-+++++++?+++++++++++	13.3	38.078	0.2493	0.0006808	-0.184972	0.0124757	9.864e-50	0.0130744	1.631e-45	616	FALSE	1
	cg17003395-chr20:16462581:SNP	cg17003395	TSS1500	NM_024704	KIF16B	Island	chr20	16555519	chr20:16462581:SNP	rs6111158	92938	0.480431	0.015299	1.86e-216	27739	T	C	0.0818	0.0112	TRUE	36	++++++++++++++++++++++++++++++++++++	60.5	88.5457	1.568e-06	0.0130538	0.476122	0.0255817	2.578e-77	0.0387046	2.229e-35	616	FALSE	1
	cg17003395-chr20:16588087:SNP	cg17003395	TSS1500	NM_024704	KIF16B	Island	chr20	16555519	chr20:16588087:SNP	rs13036511	32568	0.869611	0.0144732	0	27235	C	G	0.0855	0.0118	TRUE	35	++++++++++++++++++++++++?+++++++++++	73.4	127.682	9.069e-13	0.0204671	0.849078	0.0293647	7.75e-184	0.0543521	1.286e-57	616	FALSE	1
	cg17003395-chr20:16650290:SNP	cg17003395	TSS1500	NM_024704	KIF16B	Island	chr20	16555519	chr20:16650290:SNP	rs6111238	94771	-0.152113	0.0099489	8.98e-53	27742	A	G	0.2389	0.0118	TRUE	36	------------------------------------	37.1	55.675	0.0146	0.0021307	-0.151611	0.013139	8.387e-31	0.0158258	7.133e-22	616	FALSE	1
	cg17003395-chr20:16629686:SNP	cg17003395	TSS1500	NM_024704	KIF16B	Island	chr20	16555519	chr20:16629686:SNP	rs73103378	74167	-0.10347	0.0102218	4.391e-24	27244	C	G	0.2306	0.0148	TRUE	35	---------------++-------?+-+--------	19.6	42.2889	0.1556	0.0009038	-0.101866	0.0117931	5.732e-18	0.0127138	4.005e-16	616	FALSE	1
	cg17003395-chr20:16468213:SNP	cg17003395	TSS1500	NM_024704	KIF16B	Island	chr20	16555519	chr20:16468213:SNP	rs59513209	87306	0.683995	0.0189122	2.02e-286	27247	A	G	0.0529	0.0093	TRUE	35	++++++++++++++++++++++++?+++++++++++	64.2	94.8559	1.176e-07	0.0227186	0.672678	0.0334213	4.26e-90	0.0527628	1.968e-38	616	FALSE	1
	cg17003395-chr20:16558260:SNP	cg17003395	TSS1500	NM_024704	KIF16B	Island	chr20	16555519	chr20:16558260:SNP	rs13044683	2741	0.973916	0.0111517	0	27251	A	G	0.1364	0.0151	TRUE	35	++++++++++++++++++++++++?+++++++++++	81.9	187.793	3.492e-23	0.0199716	0.953145	0.0272977	4.15e-267	0.0615943	2.58e-56	616	FALSE	1
	cg17003395-chr20:16643683:SNP	cg17003395	TSS1500	NM_024704	KIF16B	Island	chr20	16555519	chr20:16643683:SNP	rs13038880	88164	0.330675	0.0109923	8.25e-199	27719	A	G	0.1726	0.0168	TRUE	36	++++++++++++++++++++++++++++++++++++	57.1	81.6682	1.347e-05	0.00587	0.326661	0.0176394	1.455e-76	0.0256493	4.982e-38	616	FALSE	1
	cg17003395-chr20:16460637:SNP	cg17003395	TSS1500	NM_024704	KIF16B	Island	chr20	16555519	chr20:16460637:SNP	rs7273285	94882	0.326586	0.0158048	7.35e-95	26821	A	G	0.0833	0.0151	TRUE	34	+++++++++++++++--+?+++++?+++++++++++	65	94.1705	8.569e-08	0.0159971	0.313652	0.0282259	1.094e-28	0.0451014	4.449e-13	616	FALSE	1
	cg17003395-chr20:16453902:SNP	cg17003395	TSS1500	NM_024704	KIF16B	Island	chr20	16555519	chr20:16453902:SNP	rs6043986	101617	0.127241	0.0102377	1.827e-35	27742	G	T	0.2166	0.0166	TRUE	36	-------------+---+------------------	44.7	63.2464	0.002395	0.0030865	0.12977	0.0144913	3.396e-19	0.0185	6.074e-12	616	FALSE	1
	cg17003395-chr20:16418638:SNP	cg17003395	TSS1500	NM_024704	KIF16B	Island	chr20	16555519	chr20:16418638:SNP	rs8118338	136881	-0.179006	0.0144907	4.682e-35	16769	T	A	0.1702	0.0165	TRUE	21	?++??++???++?++?++++??++?-?+?++??+++	0	19.111	0.5146	0	-0.179006	0.0144907	4.682e-35	0.0144907	4.682e-35	616	FALSE	1
	cg17003395-chr20:16450453:SNP	cg17003395	TSS1500	NM_024704	KIF16B	Island	chr20	16555519	chr20:16450453:SNP	rs6034485	105066	0.12604	0.0102388	8.003e-35	27749	C	A	0.2168	0.0166	TRUE	36	-------------+---+----------------+-	44.3	62.8673	0.002635	0.0030454	0.128588	0.0144442	5.466e-19	0.0183911	7.215e-12	616	FALSE	1
	cg17003395-chr20:16509816:INDEL	cg17003395	TSS1500	NM_024704	KIF16B	Island	chr20	16555519	chr20:16509816:INDEL	chr20.16509816	45703	-0.28594	0.0218519	3.99e-39	21443	D	I	0.0538	0.0099	TRUE	28	--+----?-?------+-?-----?-??---?-?--	40.5	45.4033	0.01474	0.0093123	-0.279823	0.0301027	1.463e-20	0.0367462	7.167e-15	616	FALSE	1
	cg17003395-chr20:16500338:SNP	cg17003395	TSS1500	NM_024704	KIF16B	Island	chr20	16555519	chr20:16500338:SNP	rs6044056	55181	-0.130412	0.0093433	2.818e-44	27256	G	A	0.2977	0.0239	TRUE	35	++++++++++++++++-+++++++?+++++++++++	24.7	45.1646	0.09546	0.0010165	-0.129984	0.0111816	3.085e-31	0.0124114	7.978e-26	616	FALSE	1
	cg17003395-chr20:16376565:SNP	cg17003395	TSS1500	NM_024704	KIF16B	Island	chr20	16555519	chr20:16376565:SNP	rs4814485	178954	-0.13501	0.0103086	3.436e-39	27746	G	T	0.2144	0.0186	TRUE	36	++++-++++++++-+-+-++++++++++++++++++	23.6	45.8031	0.1046	0.0011957	-0.131862	0.0122265	4.056e-27	0.0134905	1.409e-23	616	FALSE	1
	cg17003395-chr20:16457333:SNP	cg17003395	TSS1500	NM_024704	KIF16B	Island	chr20	16555519	chr20:16457333:SNP	rs6105610	98186	0.257976	0.0094491	4.07e-164	27731	C	A	0.2674	0.0176	TRUE	36	-------------+----------------------	51	71.4561	0.0002681	0.0033915	0.259614	0.0142078	1.367e-74	0.0192914	8.744e-41	616	FALSE	1
	cg17003395-chr20:16264665:SNP	cg17003395	TSS1500	NM_024704	KIF16B	Island	chr20	16555519	chr20:16264665:SNP	rs6034438	290854	0.39765	0.0229462	2.81e-67	27742	T	C	0.0356	0.0117	TRUE	36	+++++++++++-++++++++++++++++++++++++	50	70.0355	0.0003976	0.0192453	0.407424	0.0345438	4.171e-32	0.0459157	4.7e-18	616	FALSE	1
	cg17003395-chr20:16661846:SNP	cg17003395	TSS1500	NM_024704	KIF16B	Island	chr20	16555519	chr20:16661846:SNP	rs55943705	106327	0.213125	0.0112027	1.069e-80	23819	C	A	0.2105	0.019	TRUE	31	----?--?-?--------------?--?--------	43.9	53.5002	0.005224	0.0030974	0.21061	0.0157855	1.319e-40	0.0199782	1.438e-26	616	FALSE	1
	cg17003395-chr20:16550615:INDEL	cg17003395	TSS1500	NM_024704	KIF16B	Island	chr20	16555519	chr20:16550615:INDEL	chr20.16550615	4904	0.431372	0.0218462	8.715e-87	5244	D	I	0.2431	0.0139	TRUE	5	???????????+?????+????+??+?????????+	84.4	25.5806	3.844e-05	0.0161087	0.395077	0.0641099	7.161e-10	0.13971	0.002018	616	FALSE	1
	cg17003395-chr20:16390734:SNP	cg17003395	TSS1500	NM_024704	KIF16B	Island	chr20	16555519	chr20:16390734:SNP	rs187754381	164785	-0.420131	0.0382704	4.877e-28	6554	A	T	0.9406	0.0177	TRUE	9	-??--???-???-??-????-???????-???-???	27.1	10.976	0.2031	0.0050539	-0.414613	0.0460851	2.326e-19	0.052507	1.23e-15	616	FALSE	1
	cg17003395-chr20:16625496:SNP	cg17003395	TSS1500	NM_024704	KIF16B	Island	chr20	16555519	chr20:16625496:SNP	rs6111220	69977	0.518129	0.0126909	0	27748	T	C	0.121	0.0142	TRUE	36	++++++++++++++++++++++++++++++++++++	60.7	89.1468	1.293e-06	0.0090785	0.509699	0.0212645	5.79e-127	0.0323244	8.014e-58	616	FALSE	1
	cg17003395-chr20:16485724:SNP	cg17003395	TSS1500	NM_024704	KIF16B	Island	chr20	16555519	chr20:16485724:SNP	rs6044037	69795	-0.129897	0.0093412	5.84e-44	27257	C	G	0.2979	0.0238	TRUE	35	----------------+-------?-----------	26.7	46.3908	0.07637	0.0011276	-0.129492	0.0113507	3.805e-30	0.0127455	2.161e-24	616	FALSE	1
	cg17003395-chr20:16376306:INDEL	cg17003395	TSS1500	NM_024704	KIF16B	Island	chr20	16555519	chr20:16376306:INDEL	chr20.16376306	179213	-0.152588	0.0123438	4.22e-35	24273	D	I	0.1604	0.0214	TRUE	32	----+--?-?-----+--------?+-----?--+-	25.4	41.5744	0.09723	0.0016902	-0.148356	0.0149178	2.654e-23	0.0165544	3.044e-20	616	FALSE	1
	cg17003395-chr20:16563311:SNP	cg17003395	TSS1500	NM_024704	KIF16B	Island	chr20	16555519	chr20:16563311:SNP	rs117659589	7792	0.845184	0.0292808	3.3e-183	25103	A	G	0.0288	0.0118	TRUE	32	++++++??+++++++++++++++??+++++++++++	33.2	46.3928	0.03728	0.0138874	0.835578	0.0380033	3.84e-107	0.0438199	6.817e-83	616	FALSE	1
	cg17003395-chr20:16605627:SNP	cg17003395	TSS1500	NM_024704	KIF16B	Island	chr20	16555519	chr20:16605627:SNP	rs11087178	50108	-0.229713	0.0157289	2.628e-48	27236	G	C	0.0803	0.0105	TRUE	35	++++++++++++++++-+++++++?+++++++++++	21.5	43.3044	0.1317	0.0024013	-0.231675	0.0183837	2.053e-36	0.0200332	1.941e-30	616	FALSE	1
	cg17003395-chr20:16464933:SNP	cg17003395	TSS1500	NM_024704	KIF16B	Island	chr20	16555519	chr20:16464933:SNP	rs6034499	90586	-0.185794	0.0113286	1.899e-60	26468	C	T	0.1792	0.0198	TRUE	34	+++++++?++++++++-+++++++?+++++++++++	14.3	38.4897	0.235	0.0007358	-0.185608	0.0125571	1.941e-49	0.0132132	6.571e-45	616	FALSE	1
	cg17003395-chr20:16624166:SNP	cg17003395	TSS1500	NM_024704	KIF16B	Island	chr20	16555519	chr20:16624166:SNP	rs55945497	68647	-0.104525	0.01122	1.208e-20	27726	T	G	0.1771	0.0151	TRUE	36	---------------++----------+-+------	25.4	46.913	0.08595	0.0015632	-0.101863	0.013509	4.687e-14	0.015039	3.645e-12	616	FALSE	1
	cg17003395-chr20:16499307:SNP	cg17003395	TSS1500	NM_024704	KIF16B	Island	chr20	16555519	chr20:16499307:SNP	rs6044054	56212	-0.13039	0.0093425	2.866e-44	27255	T	A	0.2978	0.024	TRUE	35	++++++++++++++++-+++++++?+++++++++++	24.9	45.3003	0.09317	0.0010286	-0.129959	0.0111997	3.943e-31	0.0124476	1.124e-25	616	FALSE	1
	cg17003395-chr20:16413699:SNP	cg17003395	TSS1500	NM_024704	KIF16B	Island	chr20	16555519	chr20:16413699:SNP	rs77206501	141820	-0.14829	0.011301	2.469e-39	27729	T	G	0.1702	0.0174	TRUE	36	----+----------+---------+----------	18.7	43.0323	0.1652	0.0010694	-0.145934	0.0129477	1.824e-29	0.0138945	1.368e-26	616	FALSE	1
	cg17003395-chr20:16229559:SNP	cg17003395	TSS1500	NM_024704	KIF16B	Island	chr20	16555519	chr20:16229559:SNP	rs2180446	325960	0.0905192	0.009033	1.233e-23	27740	G	A	0.3289	0.0203	TRUE	36	----------------------------+---+---	30.2	50.1654	0.04656	0.0012903	0.0879657	0.0113085	7.325e-15	0.012947	2.719e-12	616	FALSE	1
	cg17003395-chr20:16532430:SNP	cg17003395	TSS1500	NM_024704	KIF16B	Island	chr20	16555519	chr20:16532430:SNP	rs34948900	23089	0.777444	0.0153918	0	27235	A	G	0.0765	0.0104	TRUE	35	++++++++++++++++++++++++?+++++++++++	62.4	90.5338	4.952e-07	0.0139447	0.768015	0.0263093	2.47e-187	0.0409848	3.071e-80	616	FALSE	1
	cg17003395-chr20:16643785:SNP	cg17003395	TSS1500	NM_024704	KIF16B	Island	chr20	16555519	chr20:16643785:SNP	rs12479673	88266	0.329232	0.0111334	3.48e-192	26944	A	T	0.1736	0.0177	TRUE	35	+++++++?++++++++++++++++++++++++++++	58.3	81.5618	8.752e-06	0.0061457	0.325048	0.0181377	8.066e-72	0.0267078	6.464e-35	616	FALSE	1
	cg17003395-chr20:16293338:SNP	cg17003395	TSS1500	NM_024704	KIF16B	Island	chr20	16555519	chr20:16293338:SNP	rs34990368	262181	0.446395	0.0229434	2.577e-84	26771	T	C	0.0367	0.0111	TRUE	34	++++++++++++++++++++++++?+++?+++++++	43.1	57.9605	0.004628	0.0137451	0.45627	0.0323074	2.749e-45	0.0402974	1.613e-28	616	FALSE	1
	cg17003395-chr20:16520982:INDEL	cg17003395	TSS1500	NM_024704	KIF16B	Island	chr20	16555519	chr20:16520982:INDEL	chr20.16520982	34537	-0.339847	0.0132787	1.81e-144	16769	I	D	0.2038	0.0363	TRUE	21	?++??++???++?++?++++??++?+?+?++??+++	51.4	41.13	0.003585	0.0040122	-0.340065	0.0202871	4.578e-63	0.0273077	1.487e-35	616	FALSE	1
	cg17003395-chr20:16513433:SNP	cg17003395	TSS1500	NM_024704	KIF16B	Island	chr20	16555519	chr20:16513433:SNP	rs6080290	42086	-0.131534	0.0132088	2.327e-23	26647	T	C	0.1204	0.02	TRUE	34	-----------------+------?-?---------	29.2	46.6063	0.05849	0.0024764	-0.135711	0.0163257	9.352e-17	0.018655	1.778e-12	616	FALSE	1
	cg17003395-chr20:16643421:SNP	cg17003395	TSS1500	NM_024704	KIF16B	Island	chr20	16555519	chr20:16643421:SNP	rs17745751	87902	0.669888	0.0213404	2.71e-216	21138	T	C	0.0536	0.011	TRUE	28	+++++???+?++++++++++++++?+??+++++?++	57	62.7575	0.0001135	0.0171551	0.674029	0.03429	5.067e-86	0.0496025	1.459e-41	616	FALSE	1
	cg11388673-chr8:144346754:SNP	cg11388673				Island	chr8	144371779	chr8:144346754:SNP	rs3829016	25025	-0.399356	0.0090638	0	27741	C	G	0.2882	0.0136	TRUE	36	------------------------------------	33.5	52.6466	0.02811	0.0015095	-0.398357	0.0116061	3.57e-258	0.0136336	1.31e-188	422	FALSE	1
	cg11388673-chr8:144348111:INDEL	cg11388673				Island	chr8	144371779	chr8:144348111:INDEL	chr8.144348111	23668	-0.155646	0.0114208	2.719e-42	15233	I	D	0.5071	0.0392	TRUE	19	?++??+????++?++?++++??++?+???++??+++	0	8.67284	0.9668	0	-0.155646	0.0114208	2.719e-42	0.0114208	2.719e-42	422	FALSE	1
	cg11388673-chr8:144379689:SNP	cg11388673				Island	chr8	144371779	chr8:144379689:SNP	rs7387702	7910	0.216922	0.0085954	1.57e-140	26490	A	G	0.4672	0.0308	TRUE	34	+++++++?++++++++++++++++?+++-+++++++	36.8	52.18	0.01815	0.0014806	0.214933	0.011344	4.698e-80	0.0135911	2.402e-57	422	FALSE	1
	cg11388673-chr8:144397798:INDEL	cg11388673				Island	chr8	144371779	chr8:144397798:INDEL	chr8.144397798	26019	-0.210315	0.0092028	1.35e-115	23204	D	I	0.4548	0.0206	TRUE	30	---?---?-?--------------?-?----?----	0	27.9076	0.5229	0	-0.210315	0.0092028	1.35e-115	0.0092028	1.35e-115	422	FALSE	1
	cg11388673-chr8:144388041:INDEL	cg11388673				Island	chr8	144371779	chr8:144388041:INDEL	chr8.144388041	16262	0.195167	0.0109223	2.07e-71	16768	D	I	0.4428	0.0371	TRUE	21	?++??++???++?++?++++??++?+?+?++??+++	0	8.6556	0.9866	0	0.195167	0.0109223	2.07e-71	0.0109223	2.07e-71	422	FALSE	1
	cg11388673-chr8:144370113:SNP	cg11388673				Island	chr8	144371779	chr8:144370113:SNP	chr8.144370113	1666	0.223445	0.0108459	2.65e-94	16762	T	A	0.4666	0.0338	TRUE	21	?--??--???--?--?----??--?-?-?--??---	0	13.1729	0.8698	0	0.223445	0.0108459	2.65e-94	0.0108459	2.65e-94	422	FALSE	1
	cg11388673-chr8:144425801:SNP	cg11388673				Island	chr8	144371779	chr8:144425801:SNP	rs2450782	54022	0.197964	0.011808	4.376e-63	26207	A	G	0.1647	0.0166	TRUE	33	++++++++++++++++++?+++++?+?+++++++++	0	20.2726	0.9464	0	0.197964	0.011808	4.376e-63	0.011808	4.376e-63	422	FALSE	1
	cg11388673-chr8:144319343:SNP	cg11388673				Island	chr8	144371779	chr8:144319343:SNP	rs11775445	52436	0.177549	0.0085476	7.81e-96	27248	T	C	0.4446	0.0352	TRUE	35	++++++++++++++++++++++++?+++-+++++++	45.5	62.3774	0.002122	0.0021627	0.17576	0.0121803	3.358e-47	0.0156818	1.021e-29	422	FALSE	1
	cg11388673-chr8:144311090:SNP	cg11388673				Island	chr8	144371779	chr8:144311090:SNP	rs28642781	60689	0.175422	0.0087112	3.47e-90	26128	A	G	0.4452	0.0361	TRUE	33	+++++++?+++++++-+++++?++?+++-+++++++	42.3	55.4326	0.006243	0.0018597	0.173886	0.0120544	3.598e-47	0.0150902	3.081e-31	422	FALSE	1
	cg11388673-chr8:144319478:SNP	cg11388673				Island	chr8	144371779	chr8:144319478:SNP	rs72695721	52301	-0.386952	0.0107544	1.67e-283	21608	A	C	0.2524	0.0116	TRUE	28	------??-?---------?-?--?-??--------	0	25.8137	0.529	0	-0.386952	0.0107544	1.67e-283	0.0107544	1.67e-283	422	FALSE	1
	cg11388673-chr8:144311906:SNP	cg11388673				Island	chr8	144371779	chr8:144311906:SNP	rs7845765	59873	0.175894	0.0087175	1.56e-90	26112	A	G	0.4448	0.0356	TRUE	33	+++++++?+++++++++++++?++?+++-+++++++	43.1	56.2139	0.005145	0.0019245	0.17455	0.0121524	8.783e-47	0.015314	1.554e-30	422	FALSE	1
	cg11388673-chr8:144318829:INDEL	cg11388673				Island	chr8	144371779	chr8:144318829:INDEL	chr8.144318829	52950	-0.33701	0.0167269	2.81e-90	8211	D	I	0.2941	0.0185	TRUE	11	?--???????--?-??--????-??-????????--	0	8.16375	0.6128	0	-0.33701	0.0167269	2.81e-90	0.0167269	2.81e-90	422	FALSE	1
	cg11388673-chr8:144397461:SNP	cg11388673				Island	chr8	144371779	chr8:144397461:SNP	rs112796609	25682	-0.397103	0.0099701	0	22820	A	G	0.2876	0.0107	TRUE	30	-------?-?---------?----?-??--------	8.3	31.6325	0.3362	0.0002754	-0.39668	0.0106082	4.96e-306	0.0108751	6.44e-292	422	FALSE	1
	cg11388673-chr8:144355956:SNP	cg11388673				Island	chr8	144371779	chr8:144355956:SNP	rs12680177	15823	-0.401946	0.0090489	0	27729	G	A	0.2896	0.0137	TRUE	36	++++++++++++++++++++++++++++++++++++	33.6	52.7329	0.02761	0.0015119	-0.401176	0.0115957	2.8e-262	0.0136336	4.89e-191	422	FALSE	1
	cg11388673-chr8:144405721:SNP	cg11388673				Island	chr8	144371779	chr8:144405721:SNP	rs145388654	33942	0.196295	0.0109385	5.216e-72	16769	T	C	0.4412	0.0378	TRUE	21	?++??++???++?++?++++??++?+?+?++??+++	0	7.89305	0.9926	0	0.196295	0.0109385	5.216e-72	0.0109385	5.216e-72	422	FALSE	1
	cg11388673-chr8:144371988:SNP	cg11388673				Island	chr8	144371779	chr8:144371988:SNP	rs57823135	209	-0.402225	0.0091244	0	27208	A	G	0.2898	0.0142	TRUE	35	------------------------?-----------	28	47.2499	0.06499	0.0011499	-0.400761	0.011185	3.74e-281	0.0126802	8.06e-221	422	FALSE	1
	cg11388673-chr8:144369970:SNP	cg11388673				Island	chr8	144371779	chr8:144369970:SNP	rs202045041	1809	0.221423	0.010855	1.74e-92	16761	A	T	0.4593	0.0221	TRUE	21	?++??++???++?++?++++??++?+?+?++??+++	0	16.4658	0.6873	0	0.221423	0.010855	1.74e-92	0.010855	1.74e-92	422	FALSE	1
	cg11388673-chr8:144319463:SNP	cg11388673				Island	chr8	144371779	chr8:144319463:SNP	rs11775467	52316	0.175945	0.0086641	1.11e-91	26452	T	C	0.4456	0.0348	TRUE	34	+++++++?++++++++++++++++?+++-+++++++	41.9	56.7559	0.006224	0.0018633	0.173302	0.0119584	1.359e-47	0.0149012	3.574e-32	422	FALSE	1
	cg11388673-chr8:144373718:SNP	cg11388673				Island	chr8	144371779	chr8:144373718:SNP	rs6558345	1939	0.226318	0.0083924	3.6e-160	27729	C	G	0.4689	0.0299	TRUE	36	++++++++++++++++++++++++++++-+++++++	44.9	63.4819	0.002256	0.0020901	0.225387	0.0118778	2.718e-80	0.0152218	5.319e-50	422	FALSE	1
	cg11388673-chr8:144280215:SNP	cg11388673				Island	chr8	144371779	chr8:144280215:SNP	rs9650459	91564	0.191054	0.0087426	7.23e-106	25977	T	C	0.4598	0.0237	TRUE	33	++++++++++++++++++++++++?+??++++++++	2.9	32.9629	0.4198	7.7e-05	0.191292	0.0089299	8.44e-102	0.0090056	6.95e-100	422	FALSE	1
	cg11388673-chr8:144409934:SNP	cg11388673				Island	chr8	144371779	chr8:144409934:SNP	rs35096181	38155	0.177786	0.0123083	2.718e-47	16769	C	A	0.2734	0.0338	TRUE	21	?--??--???--?--?----??--?-?-?--??---	0	12.7959	0.886	0	0.177786	0.0123083	2.718e-47	0.0123083	2.718e-47	422	FALSE	1
	cg11388673-chr8:144510023:SNP	cg11388673				Island	chr8	144371779	chr8:144510023:SNP	rs2280930	138244	-0.138356	0.0109175	8.356e-37	22470	A	G	0.2429	0.0119	TRUE	31	----+----------+---?-??---??--------	7.2	32.3431	0.3517	0.0002915	-0.138153	0.0114551	1.709e-33	0.0117701	6.669e-32	422	FALSE	1
	cg11388673-chr8:144506133:SNP	cg11388673				Island	chr8	144371779	chr8:144506133:SNP	rs13267937	134354	0.125302	0.0122514	1.493e-24	17727	G	C	0.252	0.0149	TRUE	26	------??-?-----+---?-??-?-??-----?--	0	24.6462	0.4823	0	0.125302	0.0122514	1.493e-24	0.0122514	1.493e-24	422	FALSE	1
	cg11388673-chr8:144519157:SNP	cg11388673				Island	chr8	144371779	chr8:144519157:SNP	rs56106036	147378	-0.118968	0.0107244	1.353e-28	25045	T	C	0.2192	0.0168	TRUE	32	----+----------+---?----?-??+-------	29.8	44.1591	0.05911	0.0015855	-0.120321	0.0133679	2.241e-19	0.0152767	6.832e-15	422	FALSE	1
	cg11388673-chr8:144402338:SNP	cg11388673				Island	chr8	144371779	chr8:144402338:SNP	rs62524728	30559	0.206797	0.0121431	4.927e-65	24390	A	G	0.1664	0.0169	TRUE	32	+++++++?+?++++++++++++++?+?+++++++++	0	22.6876	0.8602	0	0.206797	0.0121431	4.927e-65	0.0121431	4.927e-65	422	FALSE	1
	cg11388673-chr8:144302092:SNP	cg11388673				Island	chr8	144371779	chr8:144302092:SNP	rs11782876	69687	0.187235	0.0157029	8.923e-33	8466	T	C	0.3705	0.0339	TRUE	13	?++???????++?+???++????+?+???++???++	15.6	14.2108	0.2874	0.0006103	0.186613	0.0175784	2.509e-26	0.018596	7.607e-24	422	FALSE	1
	cg11388673-chr8:144406881:SNP	cg11388673				Island	chr8	144371779	chr8:144406881:SNP	rs12680498	35102	0.189763	0.0090931	1.03e-96	24046	A	G	0.4399	0.0321	TRUE	31	+++++++?+?+++++++++++?++?+?+-+++++++	8.1	32.6453	0.3381	0.0002296	0.189573	0.0096473	5.752e-86	0.0098949	5.66e-82	422	FALSE	1
	cg11388673-chr8:144341204:SNP	cg11388673				Island	chr8	144371779	chr8:144341204:SNP	rs7387428	30575	0.242023	0.0108234	9.42e-111	27243	A	G	0.1945	0.0214	TRUE	35	++++++++++++++++++++++++?+++++++++++	0	19.2299	0.9804	0	0.242023	0.0108234	9.42e-111	0.0108234	9.42e-111	422	FALSE	1
	cg11388673-chr8:144384873:SNP	cg11388673				Island	chr8	144371779	chr8:144384873:SNP	rs2011126	13094	0.19293	0.0085499	9.53e-113	27224	A	G	0.4412	0.0308	TRUE	35	++++++++++++++++++++++++?+++-+++++++	29	47.8641	0.05776	0.0010571	0.193321	0.0105733	1.112e-74	0.0120362	8.009e-58	422	FALSE	1
	cg11388673-chr8:144397558:SNP	cg11388673				Island	chr8	144371779	chr8:144397558:SNP	rs13260981	25779	0.191228	0.0090342	1.93e-99	24390	A	G	0.4393	0.0333	TRUE	32	+++++++?+?++++++++++++++?+?+-+++++++	5.5	32.8082	0.3784	0.0001547	0.191089	0.0094102	1.12e-91	0.0095612	5.47e-89	422	FALSE	1
	cg11388673-chr8:144376167:SNP	cg11388673				Island	chr8	144371779	chr8:144376167:SNP	rs11136282	4388	0.223576	0.0084683	1.31e-153	27247	C	T	0.4687	0.0308	TRUE	35	------------------------?---+-------	40	56.6726	0.008666	0.0016961	0.222127	0.0114765	1.854e-83	0.0141153	1.667e-56	422	FALSE	1
	cg11388673-chr8:144414553:SNP	cg11388673				Island	chr8	144371779	chr8:144414553:SNP	rs190280880	42774	0.342741	0.0570191	1.844e-09	10123	T	C	0.0167	0.0039	TRUE	10	+++??????????-??++????++??????+?+???	0	5.80775	0.759	0	0.342741	0.0570191	1.844e-09	0.0570191	1.844e-09	422	FALSE	1
	cg11388673-chr8:144363735:INDEL	cg11388673				Island	chr8	144371779	chr8:144363735:INDEL	chr8.144363735	8044	0.210996	0.0122326	1.145e-66	24276	D	I	0.1643	0.0158	TRUE	32	+++++++?+?++++++++++++++?++++++?++++	0	19.9055	0.9378	0	0.210996	0.0122326	1.145e-66	0.0122326	1.145e-66	422	FALSE	1
	cg11388673-chr8:144403906:SNP	cg11388673				Island	chr8	144371779	chr8:144403906:SNP	rs117850501	32127	0.193281	0.0111833	6.307e-67	16094	T	C	0.4302	0.0401	TRUE	20	?++??++???++?++?++++??++?+???++??+++	0	6.95565	0.9944	0	0.193281	0.0111833	6.307e-67	0.0111833	6.307e-67	422	FALSE	1
	cg11388673-chr8:144390135:INDEL	cg11388673				Island	chr8	144371779	chr8:144390135:INDEL	chr8.144390135	18356	0.208779	0.0146709	5.898e-46	16769	I	D	0.1654	0.0179	TRUE	21	?--??--???--?--?----??--?-?-?--??---	0	15.025	0.775	0	0.208779	0.0146709	5.898e-46	0.0146709	5.898e-46	422	FALSE	1
	cg11388673-chr8:144388011:SNP	cg11388673				Island	chr8	144371779	chr8:144388011:SNP	rs4524810	16232	0.194677	0.0085382	4.52e-115	27245	T	C	0.4428	0.0303	TRUE	35	++++++++++++++++++++++++?+++-+++++++	27.4	46.8364	0.07028	0.000976	0.195058	0.0104305	4.887e-78	0.0117618	1.557e-61	422	FALSE	1
	cg11388673-chr8:144282843:SNP	cg11388673				Island	chr8	144371779	chr8:144282843:SNP	rs72691607	88936	-0.261711	0.0105625	1.57e-135	26459	T	C	0.2069	0.0179	TRUE	34	-------------+------------??--------	4.1	34.4169	0.3998	0.0001653	-0.262186	0.0108909	4.71e-128	0.011016	9.21e-125	422	FALSE	1
	cg11388673-chr8:144286588:SNP	cg11388673				Island	chr8	144371779	chr8:144286588:SNP	rs192150407	85191	-0.265847	0.0116414	2e-115	23235	T	C	0.1942	0.0232	TRUE	29	------??-------------?--?-??---?----	0	23.0775	0.7292	0	-0.265847	0.0116414	2e-115	0.0116414	2e-115	422	FALSE	1
	cg11388673-chr8:144473471:SNP	cg11388673				Island	chr8	144371779	chr8:144473471:SNP	rs34154183	101692	0.142147	0.0150996	4.777e-21	19627	T	C	0.1278	0.011	TRUE	28	++++--+?+?+++++-++??++?+?+??++++++++	30.5	38.8515	0.06535	0.0028349	0.137978	0.018754	1.877e-13	0.0217275	6.059e-11	422	FALSE	1
	cg11388673-chr8:144338990:SNP	cg11388673				Island	chr8	144371779	chr8:144338990:SNP	rs7824894	32789	0.180679	0.0084655	4.54e-101	27742	C	T	0.4447	0.0344	TRUE	36	----------------------------+-------	47.8	67.0558	0.0008905	0.0023936	0.17974	0.0123282	3.788e-48	0.0162189	8.012e-29	422	FALSE	1
	cg11388673-chr8:144295154:SNP	cg11388673				Island	chr8	144371779	chr8:144295154:SNP	rs61747644	76625	-0.274374	0.011546	7.98e-125	23531	T	C	0.1944	0.022	TRUE	29	---?--??-------------?--?-??--------	0	24.4701	0.6565	0	-0.274374	0.011546	7.98e-125	0.011546	7.98e-125	422	FALSE	1
	cg11388673-chr8:144436662:SNP	cg11388673				Island	chr8	144371779	chr8:144436662:SNP	rs2450756	64883	0.195574	0.0122924	5.392e-57	23951	T	C	0.1663	0.0171	TRUE	31	+++++++?+?++++++++?+++++?+?+++++++++	0	22.43	0.8379	0	0.195574	0.0122924	5.392e-57	0.0122924	5.392e-57	422	FALSE	1
	cg11388673-chr8:144329854:SNP	cg11388673				Island	chr8	144371779	chr8:144329854:SNP	rs11136274	41925	0.179905	0.0084681	3.65e-100	27745	A	G	0.4439	0.0352	TRUE	36	++++++++++++++++++++++++++++-+++++++	48	67.2682	0.0008415	0.0024108	0.178781	0.0123509	1.74e-47	0.0162752	2.097e-28	422	FALSE	1
	cg11388673-chr8:144351008:INDEL	cg11388673				Island	chr8	144371779	chr8:144351008:INDEL	chr8.144351008	20771	0.181007	0.0235281	1.434e-14	6094	D	I	0.1847	0.0221	TRUE	8	+???+???+???+??+????+???????+???+???	2.1	7.15039	0.4134	9.8e-05	0.180691	0.0238372	3.45e-14	0.0240336	5.018e-14	422	FALSE	1
	cg11388673-chr8:144393025:SNP	cg11388673				Island	chr8	144371779	chr8:144393025:SNP	rs6997070	21246	0.207563	0.011719	3.406e-70	26594	A	G	0.1639	0.0171	TRUE	34	++++++++++++++++++++++++?+?+++++++++	0	20.4519	0.9568	0	0.207563	0.011719	3.406e-70	0.011719	3.406e-70	422	FALSE	1
	cg11388673-chr8:144337700:SNP	cg11388673				Island	chr8	144371779	chr8:144337700:SNP	rs7388632	34079	0.178292	0.0090913	1.24e-85	24143	G	A	0.4423	0.0369	TRUE	32	-------?-?-----+----------?-+--?----	41.3	52.7744	0.008685	0.0018881	0.175857	0.0125136	7.357e-45	0.0154771	1.049e-30	422	FALSE	1
	cg11388673-chr8:144333434:SNP	cg11388673				Island	chr8	144371779	chr8:144333434:SNP	rs4348512	38345	0.180301	0.0084636	1.06e-100	27744	A	G	0.4447	0.0345	TRUE	36	++++++++++++++++++++++++++++-+++++++	47.2	66.3041	0.001087	0.0023363	0.179326	0.0122532	1.679e-48	0.0160335	2.444e-29	422	FALSE	1
	cg11388673-chr8:144389669:SNP	cg11388673				Island	chr8	144371779	chr8:144389669:SNP	rs34952908	17890	0.195866	0.0092181	3.45e-100	23319	T	C	0.4432	0.032	TRUE	30	+++++++?+?+++++++++++?++?+?+-++?++++	32	42.6705	0.04882	0.0012216	0.195505	0.0117181	1.715e-62	0.0135636	2.872e-47	422	FALSE	1
	cg11388673-chr8:144294674:SNP	cg11388673				Island	chr8	144371779	chr8:144294674:SNP	rs72691625	77105	-0.274194	0.0115487	1.32e-124	23531	A	G	0.1944	0.022	TRUE	29	---?--??-------------?--?-??--------	0	24.4955	0.6551	0	-0.274194	0.0115487	1.32e-124	0.0115487	1.32e-124	422	FALSE	1
	cg11388673-chr8:144372319:SNP	cg11388673				Island	chr8	144371779	chr8:144372319:SNP	rs6558344	540	-0.404697	0.009307	0	26297	T	C	0.2844	0.013	TRUE	34	-------------------?----?-----------	28.5	46.1849	0.06348	0.0011926	-0.403491	0.0114701	4.41e-271	0.0130255	6.2e-212	422	FALSE	1
	cg11388673-chr8:144285238:SNP	cg11388673				Island	chr8	144371779	chr8:144285238:SNP	rs11774034	86541	-0.256727	0.0108974	1.03e-122	25092	A	G	0.2044	0.017	TRUE	32	------?------+----------?-??--------	9.3	34.1758	0.3176	0.0003957	-0.257372	0.0116793	1.29e-107	0.0120138	2.58e-101	422	FALSE	1
	cg11388673-chr8:144396816:SNP	cg11388673				Island	chr8	144371779	chr8:144396816:SNP	rs13275666	25037	-0.214708	0.008952	4.06e-127	24390	A	G	0.4568	0.0203	TRUE	32	-------?-?--------------?-?---------	0	24.5181	0.7888	0	-0.214708	0.008952	4.06e-127	0.008952	4.06e-127	422	FALSE	1
	cg11388673-chr8:144338238:SNP	cg11388673				Island	chr8	144371779	chr8:144338238:SNP	rs111248327	33541	-0.385001	0.0115956	9.96e-242	16768	G	A	0.2942	0.013	TRUE	21	?++??++???++?++?++++??++?+?+?++??+++	0	15.6188	0.74	0	-0.385001	0.0115956	9.96e-242	0.0115956	9.96e-242	422	FALSE	1
	cg11388673-chr8:144389205:SNP	cg11388673				Island	chr8	144371779	chr8:144389205:SNP	rs28549024	17426	0.194998	0.008539	2.01e-115	27242	C	T	0.4428	0.0303	TRUE	35	------------------------?---+-------	27.5	46.9232	0.06914	0.0009828	0.195358	0.0104425	4.266e-78	0.0117846	1.687e-61	422	FALSE	1
	cg11388673-chr8:144280266:SNP	cg11388673				Island	chr8	144371779	chr8:144280266:SNP	rs9650460	91513	0.191213	0.0087428	4.91e-106	25983	T	G	0.4597	0.0236	TRUE	33	++++++++++++++++++++++++?+??++++++++	2.8	32.9149	0.4221	7.31e-05	0.191433	0.008921	3.8e-102	0.0089928	2.5e-100	422	FALSE	1
	cg11388673-chr8:144383008:SNP	cg11388673				Island	chr8	144371779	chr8:144383008:SNP	rs10105037	11229	0.193335	0.0085462	2.61e-113	27243	A	G	0.4416	0.031	TRUE	35	++++++++++++++++++++++++?+++-+++++++	29.1	47.9768	0.05652	0.0010647	0.193787	0.0105828	6.708e-75	0.0120594	7.643e-58	422	FALSE	1
	cg11388673-chr8:144397097:SNP	cg11388673				Island	chr8	144371779	chr8:144397097:SNP	rs13265898	25318	0.191732	0.0090274	4.18e-100	24390	G	A	0.4398	0.0327	TRUE	32	-------?-?--------------?-?-+-------	1.7	31.5493	0.4388	4.69e-05	0.191689	0.0091453	1.51e-97	0.0091873	1.02e-96	422	FALSE	1
	cg11388673-chr8:144509784:SNP	cg11388673				Island	chr8	144371779	chr8:144509784:SNP	rs55981035	138005	-0.1383	0.010924	9.834e-37	22453	C	T	0.2427	0.012	TRUE	31	++++-++++++++++-+++?+??+++??++++++++	5.2	31.6505	0.384	0.0002056	-0.138143	0.0113075	2.526e-34	0.0115251	3.557e-33	422	FALSE	1
	cg11388673-chr8:144388721:INDEL	cg11388673				Island	chr8	144371779	chr8:144388721:INDEL	chr8.144388721	16942	-0.397796	0.0098371	0	23370	D	I	0.2898	0.0113	TRUE	31	-------?-?---------?----?------?----	8.2	32.6662	0.3372	0.0002711	-0.397208	0.0104526	5.5699999954461e-316	0.0107113	6.86e-302	422	FALSE	1
	cg11388673-chr8:144349680:SNP	cg11388673				Island	chr8	144371779	chr8:144349680:SNP	rs13272174	22099	0.205212	0.0086242	3.78e-125	26436	T	G	0.4758	0.0301	TRUE	34	+++++++?++++++++++++++++?+++-+++++++	40.8	55.7385	0.007957	0.0017671	0.202943	0.0117839	1.812e-66	0.0145667	4.517e-45	422	FALSE	1
	cg11388673-chr8:144381744:SNP	cg11388673				Island	chr8	144371779	chr8:144381744:SNP	rs6558346	9965	0.208098	0.0115515	1.491e-72	27225	C	T	0.1648	0.0165	TRUE	35	---------------+--------?-----------	0	24.4235	0.8868	0	0.208098	0.0115515	1.491e-72	0.0115515	1.491e-72	422	FALSE	1
	cg11388673-chr8:144388669:SNP	cg11388673				Island	chr8	144371779	chr8:144388669:SNP	rs7387487	16890	0.193096	0.0085449	4.56e-113	27236	G	C	0.4419	0.0307	TRUE	35	------------------------?---+-------	29.2	48.0423	0.0558	0.0010694	0.193532	0.010589	1.27e-74	0.012074	1.438e-57	422	FALSE	1
	cg11388673-chr8:144357479:SNP	cg11388673				Island	chr8	144371779	chr8:144357479:SNP	rs3812433	14300	0.215752	0.008476	6.31e-143	27257	G	C	0.472	0.0305	TRUE	35	------------------------?---+-------	43.9	60.6423	0.003299	0.0019965	0.214074	0.0118969	2.168e-72	0.0151178	3.3e-46	422	FALSE	1
	cg11388673-chr8:144642244:SNP	cg11388673				Island	chr8	144371779	chr8:144642244:SNP	rs73375262	270465	-0.104466	0.0113209	2.766e-20	25028	G	A	0.1906	0.0231	TRUE	32	+++++-+++++++++-+++?++++?+??++++++--	12.2	35.3059	0.2718	0.0005791	-0.103	0.0123989	9.8e-17	0.0128934	5.395e-16	422	FALSE	1
	cg11388673-chr8:144312792:SNP	cg11388673				Island	chr8	144371779	chr8:144312792:SNP	rs13248383	58987	0.186982	0.0097782	1.644e-81	26606	T	C	0.2683	0.0301	TRUE	34	++++++++++++++++++++++++?+?+++++++-+	0	29.4852	0.6429	0	0.186982	0.0097782	1.644e-81	0.0097782	1.644e-81	422	FALSE	1
	cg11388673-chr8:144387057:SNP	cg11388673				Island	chr8	144371779	chr8:144387057:SNP	rs13282881	15278	0.195272	0.0085389	9.56e-116	27244	A	G	0.4431	0.0302	TRUE	35	++++++++++++++++++++++++?+++-+++++++	26	45.9291	0.08315	0.0009072	0.195742	0.0103171	2.877e-80	0.0115348	2.755e-64	422	FALSE	1
	cg11388673-chr8:144391728:SNP	cg11388673				Island	chr8	144371779	chr8:144391728:SNP	rs7386475	19949	-0.214259	0.0089523	0	24390	A	G	0.4551	0.0198	TRUE	32	-------?-?--------------?-?---------	0	24.5027	0.7895	0	-0.214259	0.0089523	1.38e-126	0.0089523	1.38e-126	422	FALSE	1
	cg11388673-chr8:144324936:SNP	cg11388673				Island	chr8	144371779	chr8:144324936:SNP	rs11993439	46843	0.183677	0.0098032	2.503e-78	26624	A	G	0.2653	0.029	TRUE	34	++++++++++++++++++++++++?+?+++++++++	0	25.02	0.8391	0	0.183677	0.0098032	2.503e-78	0.0098032	2.503e-78	422	FALSE	1
	cg11388673-chr8:144316893:SNP	cg11388673				Island	chr8	144371779	chr8:144316893:SNP	rs10866909	54886	0.178693	0.0084693	8.15e-99	27738	C	T	0.4437	0.0352	TRUE	36	----------------------------+-------	46.9	65.9291	0.001199	0.0023115	0.177496	0.0122273	9.542e-48	0.0159536	4.04e-29	422	FALSE	1
	cg11388673-chr8:144346382:SNP	cg11388673				Island	chr8	144371779	chr8:144346382:SNP	rs7387008	25397	0.209036	0.0089966	2.01e-119	24274	G	T	0.4727	0.0302	TRUE	32	-------?-?--------------?---+--?----	34.5	47.3583	0.03029	0.0013888	0.206506	0.0116825	6.363e-70	0.0137439	3.067e-52	422	FALSE	1
	cg11388673-chr8:144365988:SNP	cg11388673				Island	chr8	144371779	chr8:144365988:SNP	rs7006492	5791	0.204865	0.0119723	1.217e-65	24994	T	C	0.1682	0.017	TRUE	33	+++++++?+?++++++++++++++?+++++++++++	0	22.5401	0.8923	0	0.204865	0.0119723	1.217e-65	0.0119723	1.217e-65	422	FALSE	1
	cg11388673-chr8:144642854:SNP	cg11388673				Island	chr8	144371779	chr8:144642854:SNP	rs11551202	271075	-0.105833	0.0114891	3.214e-20	24284	A	G	0.191	0.0232	TRUE	31	-----+-?-------+---?----?-??------++	13.9	34.8421	0.2484	0.0006721	-0.104153	0.0127544	3.187e-16	0.0133435	2.166e-15	422	FALSE	1
	cg11388673-chr8:144330042:SNP	cg11388673				Island	chr8	144371779	chr8:144330042:SNP	rs8180994	41737	0.180048	0.0084679	2.53e-100	27744	A	T	0.4439	0.0351	TRUE	36	++++++++++++++++++++++++++++-+++++++	48.2	67.5651	0.0007774	0.0024329	0.178974	0.0123782	2.205e-47	0.0163467	3.259e-28	422	FALSE	1
	cg11388673-chr8:144335344:SNP	cg11388673				Island	chr8	144371779	chr8:144335344:SNP	rs72695734	36435	0.178392	0.0084728	2.07e-98	27726	T	C	0.4437	0.0345	TRUE	36	++++++++++++++++++++++++++++-+++++++	46.9	65.8555	0.001223	0.0023079	0.177282	0.0122249	1.181e-47	0.0159422	4.568e-29	422	FALSE	1
	cg11388673-chr8:144350854:SNP	cg11388673				Island	chr8	144371779	chr8:144350854:SNP	rs1075645	20925	0.209321	0.0084927	3.94e-134	27225	G	A	0.4757	0.0296	TRUE	35	------------------------?---+-------	46.7	63.7829	0.001473	0.0022407	0.207372	0.0122337	1.894e-64	0.015932	1.984e-39	422	FALSE	1
	cg11388673-chr8:144641753:SNP	cg11388673				Island	chr8	144371779	chr8:144641753:SNP	rs4874151	269974	-0.105018	0.0114705	5.41e-20	24285	A	C	0.1917	0.0227	TRUE	31	-----+-?-------+---?----?-??------++	16.3	35.8606	0.2127	0.0008107	-0.103043	0.012966	1.908e-15	0.0137113	1.87e-14	422	FALSE	1
	cg11388673-chr8:144284817:SNP	cg11388673				Island	chr8	144371779	chr8:144284817:SNP	rs4075204	86962	-0.256871	0.0108179	1.24e-124	25122	G	A	0.2084	0.0172	TRUE	32	++++++?++++++-++++++++++?+??++++++++	0	29.6738	0.5342	0	-0.256871	0.0108179	1.24e-124	0.0108179	1.24e-124	422	FALSE	1
	cg11388673-chr8:144361897:SNP	cg11388673				Island	chr8	144371779	chr8:144361897:SNP	rs7387847	9882	0.220338	0.0084826	9.41e-149	27225	T	C	0.4743	0.0287	TRUE	35	++++++++++++++++++++++++?+++-+++++++	44.8	61.6384	0.002564	0.0020742	0.218612	0.0120049	4.279e-74	0.0153781	1.461e-46	422	FALSE	1
	cg11388673-chr8:144388079:SNP	cg11388673				Island	chr8	144371779	chr8:144388079:SNP	rs4604451	16300	0.193201	0.0085456	3.59e-113	27234	A	G	0.4418	0.0303	TRUE	35	++++++++++++++++++++++++?+++-+++++++	28.6	47.6424	0.06029	0.0010391	0.193519	0.0105395	2.68e-75	0.0119745	1.462e-58	422	FALSE	1
	cg11388673-chr8:144394689:INDEL	cg11388673				Island	chr8	144371779	chr8:144394689:INDEL	chr8.144394689	22910	-0.216892	0.0108305	3.27e-89	16769	I	D	0.4556	0.0231	TRUE	21	?++??++???++?++?++++??++?+?+?++??+++	0	9.48236	0.9766	0	-0.216892	0.0108305	3.27e-89	0.0108305	3.27e-89	422	FALSE	1
	cg11388673-chr8:144504959:SNP	cg11388673				Island	chr8	144371779	chr8:144504959:SNP	rs111704855	133180	0.115242	0.0148283	7.741e-15	16375	T	C	0.1668	0.0148	TRUE	23	+-+?+-+???++?++-+++????+?+??+++?++++	14.7	25.7846	0.261	0.0008855	0.111736	0.0164652	1.151e-11	0.0173792	3.333e-11	422	FALSE	1
	cg11388673-chr8:144337741:SNP	cg11388673				Island	chr8	144371779	chr8:144337741:SNP	rs7387091	34038	0.176849	0.0090944	3.155e-84	24151	A	G	0.4413	0.0366	TRUE	32	+++++++?+?++++++++++++++++?+-++?++++	40.1	51.7842	0.01102	0.0018036	0.173907	0.0123988	1.08e-44	0.0151918	2.548e-31	422	FALSE	1
	cg11388673-chr8:144339053:SNP	cg11388673				Island	chr8	144371779	chr8:144339053:SNP	rs10090179	32726	0.177534	0.0085444	6.89e-96	27257	A	G	0.4449	0.0346	TRUE	35	++++++++++++++++++++++++?+++-+++++++	46.9	64.0348	0.001379	0.0022875	0.17576	0.0123428	5.176e-46	0.0160924	2.673e-28	422	FALSE	1
	cg11388673-chr8:144436656:SNP	cg11388673				Island	chr8	144371779	chr8:144436656:SNP	rs4875067	64877	0.156318	0.0101634	2.216e-53	24381	G	T	0.2729	0.0257	TRUE	32	-------?-?--------------?-?---------	0	28.3064	0.6053	0	0.156318	0.0101634	2.216e-53	0.0101634	2.216e-53	422	FALSE	1
	cg11388673-chr8:144346158:SNP	cg11388673				Island	chr8	144371779	chr8:144346158:SNP	rs3750215	25621	0.211065	0.0084889	1.84e-136	27234	C	G	0.4734	0.0294	TRUE	35	++++++++++++++++++++++++?+++-+++++++	43.7	60.3474	0.003552	0.0019804	0.209091	0.0118851	2.8e-69	0.0150671	1.387e-44	422	FALSE	1
	cg11388673-chr8:144376251:SNP	cg11388673				Island	chr8	144371779	chr8:144376251:SNP	rs74751570	4472	-0.21361	0.0090812	2.41e-122	23665	T	C	0.4584	0.0217	TRUE	31	-------?-?--------------?-?-+--?----	0.9	30.2572	0.4525	2.23e-05	-0.213583	0.0091394	8.73e-121	0.009159	2.63e-120	422	FALSE	1
	cg11388673-chr8:144303688:SNP	cg11388673				Island	chr8	144371779	chr8:144303688:SNP	rs10099293	68091	0.18483	0.0087107	0	26462	G	C	0.4368	0.0222	TRUE	34	--------------------------??--------	0	31.9496	0.5193	0	0.18483	0.0087107	6.4e-100	0.0087107	6.4e-100	422	FALSE	1
	cg11388673-chr8:144357975:SNP	cg11388673				Island	chr8	144371779	chr8:144357975:SNP	rs2293924	13804	0.215669	0.0115304	4.562e-78	27250	C	T	0.1649	0.0156	TRUE	35	------------------------?-----------	0	18.4866	0.986	0	0.215669	0.0115304	4.562e-78	0.0115304	4.562e-78	422	FALSE	1
	cg11388673-chr8:144384671:SNP	cg11388673				Island	chr8	144371779	chr8:144384671:SNP	rs7386943	12892	0.193345	0.0085435	2.17e-113	27244	A	G	0.442	0.0307	TRUE	35	++++++++++++++++++++++++?+++-+++++++	28.5	47.5634	0.06121	0.0010326	0.193754	0.0105282	1.234e-75	0.0119517	7.307e-59	422	FALSE	1
	cg11388673-chr8:144409938:INDEL	cg11388673				Island	chr8	144371779	chr8:144409938:INDEL	chr8.144409938	38159	0.17886	0.0104624	1.602e-65	23209	D	I	0.2723	0.0299	TRUE	30	+++?+++?+?++++++++++++++?+?++++?++++	0	24.6106	0.6983	0	0.17886	0.0104624	1.602e-65	0.0104624	1.602e-65	422	FALSE	1
	cg11388673-chr8:144371367:SNP	cg11388673				Island	chr8	144371779	chr8:144371367:SNP	rs66944623	412	-0.406747	0.0092746	0	26293	C	G	0.2887	0.013	TRUE	34	-------------------?----?-----------	29.9	47.0456	0.05365	0.0012616	-0.405721	0.0115465	1.77e-270	0.013222	8.23e-208	422	FALSE	1
[truncated: 51,958 more rows]

## Sheet: S9
	Supplementary Table 9 A total of 272 blood mQTLs overlapped with the genetic variants reaching P<10-5 in Bellenguez et al. (2022) (PMID: 35379992). The mQTLs in blood were obtained from the GoDMC database. Annotations for CpGs include location of the CpG (Chr, Position), and Illumina gene annotation (UCSC_RefGene_Name), the type of associated genomic feature (UCSC_RefGene_Group), and location wit…
[truncated: 497 more rows]

[truncated: 13 more sheets: S10, S11, S12, S13, S14, S15, S16, S17, S18, S19, S20, S21, S22]
